# Supplementary material for: Speciation Pattern and Process in the California Coastal Dune Endemic Trapdoor Spider Aptostichus simus (Mygalomorphae: Euctenizidae) and Description of a New Cryptic Species
Source: Ecol Evol. 2025 Oct 22;15(10):e72346. doi: 10.1002/ece3.72346 (PMC12541282; doi:10.1002/ece3.72346)
Supplement: Supplementary file 7 — Data S1: ece372346‐sup‐0007‐DataS1.xlsx. [file ECE3-15-e72346-s010.xlsx]

## Sheet: UCE
SpecimenID	Locality::Locality Details	Locality::Abbreviation	Locality::Latitude	Locality::Longitude	Locality::County_District	Clade	Sex
AP0000063	El Descanso, Descanso Dunes	DD	32.2062	-116.895	Baja California	South	Female
AP0000089	El Descanso, Descanso Dunes	DD	32.2074	-116.913	Baja California	South	Female
BB1	Broad Beach	BB	34.0339	-118.852	Los Angeles	Central
BB2	Broad Beach	BB	34.0339	-118.852	Los Angeles	Central
BME101032	San Buenaventura St. Bch.	SBB	34.2691	-119.28	Ventura	Central	Female
BME101033	San Buenaventura St. Bch.	SBB	34.2691	-119.28	Ventura	Central	Female
BME101034	Coal Oil Point	COP	34.4093	-119.881	Santa Barbara	Central	Female
BME101035	Coal Oil Point	COP	34.4093	-119.881	Santa Barbara	Central	Female
BME101036	Coal Oil Point	COP	34.4093	-119.881	Santa Barbara	Central	Female
BME101061	Moss Landing State Beach	ML	36.8146	-121.79	Monterey	North	Male
BME101348	Malibu, Broad Beach	BB	34.0338	-118.852	Los Angeles	Central	juvenile
BME101349	Malibu, Broad Beach	BB	34.0338	-118.852	Los Angeles	Central	juvenile
BME101350	Malibu, Broad Beach	BB	34.0338	-118.852	Los Angeles	Central	juvenile
BME101376	County Line Beach	CLB	34.0525	-118.962	Los Angeles	Central	juvenile
BME101395	Zuma Beach	ZB	34.0218	-118.831	Los Angeles	Central	juvenile
BME101635	Malibu, Sycamore Cove Beach	SC	34.0697	-119.012	Los Angeles	Central	juvenile
BME102857	Dunes near Villa Creek Beach in Cayucos	VCB	35.458	-120.965	San Luis Obispo	North	juvenile
BME102859	Surf Beach near Lompoc-Surf Train Station	SB	34.6831	-120.606	Santa Barbara	North	juvenile
BME102862	Oxnard State Beach Park	OSB	34.1772	-119.237	Ventura	Central	juvenile
BME102868	Border Field State Park	BF	32.5449	-117.124	San Diego	South	juvenile
BME103675	Santa Rosa Island, Skunk Point	SRI	33.981	-119.997	Santa Barbara	North	Female
BME103676	Santa Rosa Island, Skunk Point	SRI	33.981	-119.997	Santa Barbara	North	Female
BME103677	Santa Rosa Island, Skunk Point	SRI	33.981	-119.997	Santa Barbara	North	Female
BME103678	Santa Rosa Island, Skunk Point	SRI	33.981	-119.997	Santa Barbara	North	Female
BME103679	Santa Rosa Island, Skunk Point	SRI	33.981	-119.997	Santa Barbara	North	Female
BME104869	Camp Pendleton Marine Base	CPM	33.2369	-117.421	San Diego	South	Female
BME104870	Camp Pendleton Marine Base	CPM	33.2369	-117.421	San Diego	South	Female
BME104871	Camp Pendleton Marine Base	CPM	33.2369	-117.421	San Diego	South	Female
BME104872	Camp Pendleton Marine Base	CPM	33.2369	-117.421	San Diego	South	Female
BME104873	Camp Pendleton Marine Base	CPM	33.2369	-117.421	San Diego	South	Female
BME104880	Silver Strand State Beach	SSB	32.6373	-117.143	San Diego	South	juvenile
BME104881	Silver Strand State Beach	SSB	32.6373	-117.143	San Diego	South	juvenile
MY0003423	Jalama County Park	JCP	34.5099	-120.501	Santa Barbara	North	Female
MY0003426	Ocean Park Dunes	OPD	34.69	-120.603	Santa Barbara	North	Female
MY0003429	Guadalupe-Nipomo Dunes Preserve	GND	34.9624	-120.65	Santa Barbara	North	Female
MY0003435	Oso Flaco Lake Preserve	OFL	35.0342	-120.633	Santa Barbara	North	Female
MY0003437	Morro Dunes, south end of Morro Bay	MD	35.3058	-120.873	San Luis Obispo	North	Female
MY0003447	isolated dune field just north of San Simeon Bay	SS	35.6467	-121.211	San Luis Obispo	North	Female
MY0003706	Montaña de Oro State Park	MO	35.2854	-120.881	San Luis Obispo	North	juvenile

## Sheet: male_measurements
SpecimenID	Locality::Locality Details	Locality::Latitude	Locality::Longitude	Locality::County_District	clade	embolus serrations	CL	CW	StL	StW	LL	LW	FI	PI	TibI	MI	TarI	FIV	PIV	TibIV	MIV	TarIV	tibia_1_spines_prolateral	tibia_1_spines_retrolateral	tibia_1_spines_retrolateral_distal	PalpTibL	PalpTibW	bulb_L	CL/CW	StL/StW	LL/LW	PalpTibL/CL	PalpTibW/CL	CW/CL	StL/CL	StW/CL	LL/CL	LW/CL	FI/CL	PI/CL	TibI/CL	MI/CL	TarI/CL	FIV/CL	PIV/CL	TibIV/CL	MIV/CL	TarIV/CL
AP_659	North end Carpinteria State Beach	34.3931	-119.524	Santa Barbara	Central		6.215	5.39	3.388	2.96	0.628	0.879	5.36	2.868	4.051	3.444	2.278	4.467	2.173	2.742	3.589	2.689	24	17	6	1.994	1.149	0.87	1.15306	1.14459	0.714448	0.320837	0.184875	0.867257	0.545133	0.476267	0.101046	0.141432	0.86243	0.461464	0.65181	0.554143	0.366533	0.718745	0.349638	0.441191	0.577474	0.432663
AP_442	Los Angeles, El Segundo Sand Dunes	33.939	-118.439	Los Angeles	Central	9	5.922	4.739	2.687	2.455	0.706	0.806	5.518	2.842	4.31	3.337	2.536	5.352	2.49	4.568	4.748	3.333	12	6	5	1.81	0.885	0.927	1.24963	1.0945	0.875931	0.30564	0.149443	0.800236	0.453732	0.414556	0.119216	0.136103	0.93178	0.479905	0.727795	0.563492	0.428234	0.903749	0.420466	0.771361	0.801756	0.562817
AP_611	Playa Del Rey Beach, sand dunes between intersection of 66th & Pacific and Pacific & Argonaut St	33.959	-118.449	Los Angeles	Central	7	6.456	5.331	3.3	3.003	0.658	0.948	5.463	2.871	4.126	3.316	2.399	5.43	2.664	4.385	4.679	3.437	18	13	6	1.874	1.197	0.78	1.21103	1.0989	0.694093	0.290273	0.185409	0.825743	0.511152	0.465149	0.101921	0.14684	0.84619	0.444703	0.639095	0.513631	0.371592	0.841078	0.412639	0.679213	0.724752	0.532373
AP_441	Los Angeles, El Segundo Sand Dunes	33.939	-118.439	Los Angeles	Central	9	5.186	4.471	2.438	2.29	0.463	0.822	5.068	2.491	3.666	2.917	2.163	4.924	2.256	4.293	4.343	3.073	11	9	5	1.691	1.057	0.692	1.15992	1.06463	0.56326	0.32607	0.203818	0.862129	0.470112	0.441573	0.0892788	0.158504	0.977246	0.480332	0.706903	0.562476	0.417084	0.949479	0.435017	0.827806	0.837447	0.592557
BME103610	Oxnard State Beach	34.1768	-119.236	Ventura	Central	10	6.517	5.406	3.228	2.908	0.699	0.964	5.558	2.972	4.023	3.318	2.562	5.458	2.741	4.462	4.917	3.34	22	14	9	1.971	1.188	0.868	1.20551	1.11004	0.725104	0.30244	0.182292	0.829523	0.49532	0.446218	0.107258	0.147921	0.852846	0.456038	0.617309	0.50913	0.393126	0.837502	0.420592	0.684671	0.754488	0.512506
BMEA101064	Moss Landing State Beach	36.8146	-121.79	Monterey	North	6	4.995	4.263	2.559	2.377	0.588	0.734	4.648	2.302	3.13	2.76	2.204	4.509	1.987	3.519	3.673	2.79	15	12	5	1.629	0.95	0.611	1.17171	1.07657	0.80109	0.326126	0.19019	0.853453	0.512312	0.475876	0.117718	0.146947	0.930531	0.460861	0.626627	0.552553	0.441241	0.902703	0.397798	0.704505	0.735335	0.558559
BMEA101063	Moss Landing State Beach	36.8146	-121.79	Monterey	North	7	5.307	4.568	2.909	2.579	0.406	0.782	4.663	2.423	3.341	2.8	2.265	4.593	2.073	3.559	3.746	2.812	16	12	7	1.66	1.003	0.716	1.16178	1.12796	0.519182	0.312794	0.188996	0.86075	0.548144	0.485962	0.0765027	0.147353	0.878651	0.456567	0.629546	0.527605	0.426795	0.865461	0.390616	0.670624	0.70586	0.529866
BMEA101062	Moss Landing State Beach	36.8146	-121.79	Monterey	North	7	5.403	4.35	2.738	2.484	0.584	0.694	4.793	2.454	3.341	2.931	2.233	4.61	2.168	3.559	3.906	2.897	17	8	9	1.743	1.046	0.851	1.24207	1.10225	0.841499	0.322599	0.193596	0.805108	0.506756	0.459745	0.108088	0.128447	0.8871	0.454192	0.61836	0.542476	0.413289	0.85323	0.401259	0.658708	0.722932	0.536184
BMEA101061	Moss Landing State Beach	36.8146	-121.79	Monterey	North	8	5.386	4.641	3.127	2.618	0.434	0.701	4.956	2.551	3.507	3.05	2.388	4.651	2.111	3.817	3.98	2.686	16	12	7	1.688	1.052	0.822	1.16053	1.19442	0.619116	0.313405	0.195321	0.861678	0.580579	0.486075	0.0805793	0.130152	0.920163	0.473635	0.651133	0.566283	0.443372	0.863535	0.391942	0.708689	0.738953	0.4987
BMEA101060	Moss Landing State Beach	36.8146	-121.79	Monterey	North	7	5.462	4.572	2.898	2.583	0.371	0.576	4.622	2.414	3.349	3.02	2.282	4.532	2.098	3.544	3.852	2.909	14	13	9	1.648	1.019	0.805	1.19466	1.12195	0.644097	0.301721	0.186562	0.837056	0.530575	0.472904	0.0679238	0.105456	0.84621	0.441963	0.613145	0.552911	0.417796	0.829733	0.384108	0.648847	0.705236	0.532589
BMEA101059	Moss Landing State Beach	36.8146	-121.79	Monterey	North	4	5.024	4.193	2.695	2.368	0.501	0.758	4.567	2.298	3.279	2.29	2.246	4.493	2.009	3.454	3.734	2.784	13	6	8	1.605	0.938	0.771	1.19819	1.13809	0.66095	0.319467	0.186704	0.834594	0.536425	0.471338	0.0997213	0.150876	0.909037	0.457404	0.652667	0.455812	0.447054	0.894307	0.399881	0.6875	0.743232	0.55414
BMEA101058	Moss Landing State Beach	36.8146	-121.79	Monterey	North	5	5.029	4.267	2.685	2.372	0.363	0.617	4.443	2.245	3.17	2.769	2.072	4.159	1.94	3.338	3.645	2.659	16	11	7	1.585	0.957	0.735	1.17858	1.13196	0.588331	0.315172	0.190296	0.848479	0.533903	0.471664	0.0721813	0.122688	0.883476	0.446411	0.630344	0.550606	0.41201	0.827003	0.385763	0.66375	0.724796	0.528733
BMEA101067	Moss Landing State Beach	36.8146	-121.79	Monterey	North	8	5.293	4.558	3.117	2.594	0.332	0.525	4.735	2.511	3.462	2.988	2.311	4.416	2.225	3.67	3.999	2.858	18	10	5	1.641	0.977	0.802	1.16125	1.20162	0.632381	0.310032	0.184583	0.861137	0.588891	0.490081	0.0627244	0.0991876	0.894578	0.4744	0.654071	0.564519	0.436614	0.834309	0.420367	0.693369	0.755526	0.539958
BMEA101066	Moss Landing State Beach	36.8146	-121.79	Monterey	North	5	5.559	4.509	2.81	2.512	0.511	0.884	4.723	2.559	3.695	2.948	2.355	4.837	2.169	3.665	4.039	3.024	17	12	7	1.686	1.028	0.764	1.23287	1.11863	0.578054	0.303292	0.184925	0.811117	0.505487	0.45188	0.091923	0.159021	0.849613	0.460335	0.664688	0.530311	0.423637	0.870121	0.390178	0.659291	0.72657	0.543983
BMEA101065	Moss Landing State Beach	36.8146	-121.79	Monterey	North	4	5.643	4.87	2.904	2.689	0.654	0.664	4.953	2.612	3.631	2.977	2.331	4.741	2.22	3.809	4.006	3.117	11	12	6	1.759	1.064	0.848	1.15873	1.07996	0.98494	0.311714	0.188552	0.863016	0.51462	0.47652	0.115896	0.117668	0.877725	0.462874	0.643452	0.527556	0.413078	0.840156	0.393408	0.674996	0.709906	0.552366
AP_658a	Santa Cruz Island, Johnson's Lee Beach	33.9684	-119.829	Santa Barbara	North	6	5.829	4.786	3.033	2.408	0.486	0.866	5.028	2.67	4.192	3.225	2.089	4.812	2.346	3.969	4.587	3.172				1.721	0.983	0.715	1.21793	1.25955	0.561201	0.295248	0.16864	0.821067	0.520329	0.413107	0.0833762	0.148568	0.862584	0.458055	0.719163	0.553268	0.358381	0.825528	0.40247	0.680906	0.786927	0.544176
AP_658b/BME103984	Santa Cruz Island, Johnson's Lee Beach	33.9684	-119.829	Santa Barbara	North	10	6.393	5.241	3.313	2.686	0.638	0.85	5.53	2.957	4.42	3.473	2.499	5.284	2.636	4.635	5.042	3.411				1.843	1.139	0.75	1.21981	1.23343	0.750588	0.288284	0.178164	0.819803	0.518223	0.420147	0.0997967	0.132958	0.865009	0.462537	0.691381	0.54325	0.390896	0.826529	0.412326	0.725012	0.788675	0.533552
BME103608	Surf Beach	34.6826	-120.606	Santa Barbara	North	8	7.088	5.867	3.964	3.078	0.554	0.884	5.975	3.195	4.48	3.936	2.483	5.903	2.793	4.73	5.368	3.458	27	17	7	2.229	1.251	0.888	1.20811	1.28785	0.626697	0.314475	0.176495	0.827737	0.559255	0.434255	0.0781603	0.124718	0.842974	0.450762	0.632054	0.555305	0.35031	0.832816	0.394046	0.667325	0.757336	0.487867
AP_621	Baywood	35.3084	-120.868	San Luis Obispo	North	4	5.327	4.457	2.956	2.483	0.525	0.748	5.009	2.595	3.873	3.132	2.277	4.881	2.362	4.191	4.437	3.113	20	16	7	1.733	1.003	0.742	1.1952	1.1905	0.701872	0.325324	0.188286	0.836681	0.554909	0.466116	0.0985545	0.140417	0.940304	0.487141	0.727051	0.587948	0.427445	0.916276	0.443402	0.786747	0.832927	0.584381
AP_1188	Tijuana Estuary, north of Monument Blvd., east of the beach	32.5458	-117.124	San Diego	South	4	5.002	4.43	2.721	2.387	0.531	0.748	4.864	2.467	4.051	2.951	2.13	4.605	2.217	3.991	4.19	2.573	12	8	5	1.735	1.031	0.766	1.12912	1.13992	0.709893	0.346861	0.206118	0.885646	0.543982	0.477209	0.106158	0.14954	0.972411	0.493203	0.809876	0.589964	0.42583	0.920632	0.443223	0.797881	0.837665	0.514394
AP_1187	Tijuana Estuary, north of Monument Blvd., east of beach	32.548	-117.125	San Diego	South	7	5.188	4.354	2.613	2.416	0.51	0.814	4.66	2.495	3.505	3.141	2.101	4.623	2.155	3.501	4.109	2.704	13	9	6	1.719	0.999	0.641	1.19155	1.08154	0.626536	0.331342	0.19256	0.839244	0.503662	0.46569	0.0983038	0.156901	0.898227	0.480918	0.675598	0.605436	0.404973	0.891095	0.415382	0.674827	0.79202	0.521203
AP_1186a	Tijuana Estuary, north of Monument Blvd., east of the beach	32.548	-117.125	San Diego	South	4	5.27	4.548	3.063	2.487	0.477	0.692	5.103	2.561	4.24	3.172	2.254	4.786	2.23	3.981	4.328	2.873	13	6	6	1.786	1.072	0.756	1.15875	1.2316	0.689306	0.338899	0.203416	0.862998	0.581214	0.471917	0.0905123	0.131309	0.968311	0.485958	0.804554	0.601898	0.427704	0.908159	0.42315	0.755408	0.821252	0.545161
AP_1186b	Tijuana Estuary, north of Monument Blvd., east of the beach	32.548	-117.125	San Diego	South	8	5.721	4.76	3.174	2.6	0.315	0.777	5.213	2.762	4.406	3.31	2.225	4.904	2.355	4.032	4.601	2.993				1.899	1.065	0.881	1.20189	1.22077	0.405405	0.331935	0.186156	0.832022	0.554798	0.454466	0.0550603	0.135815	0.911204	0.482783	0.770145	0.57857	0.388918	0.857193	0.411641	0.704772	0.80423	0.52316
AP_1181a	Tijuana Estuary, north of Monument Blvd., east of the beach	32.5504	-117.126	San Diego	South	6	5.224	4.461	3.038	2.397	0.269	0.763	4.88	2.575	3.872	3.086	2.051	4.566	2.23	3.931	4.059	2.504	12	9	6	1.722	0.982	0.775	1.17104	1.26742	0.352556	0.329632	0.187979	0.853943	0.581547	0.458844	0.0514931	0.146057	0.93415	0.492917	0.741194	0.590735	0.392611	0.874043	0.426876	0.752489	0.776991	0.479326
AP_1181b	Tijuana Estuary, north of Monument Blvd., east of the beach	32.5504	-117.126	San Diego	South	7	4.444	3.725	2.466	2.059	0.257	0.617	4.294	2.05	3.288	2.533	1.821	3.906	1.841	3.197	3.594	2.279				1.509	0.888	0.689	1.19302	1.19767	0.416532	0.339559	0.19982	0.838209	0.554905	0.463321	0.0578308	0.138839	0.966247	0.461296	0.739874	0.569982	0.409766	0.878938	0.414266	0.719397	0.808731	0.512826
AP_201	1/4 mile North Imperial Beach	32.5935	-117.132	San Diego	South	6	5.054	4.589	3.005	2.505	0.47	0.787	5.079	2.515	4.063	2.988	2.076	4.587	2.168	3.982	4.161	2.714	14	14	4	1.735	1.037	0.736	1.10133	1.1996	0.597205	0.343292	0.205184	0.907994	0.594579	0.495647	0.0929956	0.155718	1.00495	0.497626	0.803918	0.591215	0.410764	0.907598	0.428967	0.787891	0.823308	0.537
AP_1183	Tijuana Estuary, north of Monument Blvd., east of beach	32.548	-117.125	San Diego	South	8	5.011	4.061	2.822	2.261	0.242	0.716	4.547	2.326	3.554	2.908	2.04	4.115	2.001	3.42	3.849	2.695	11	6	4	1.582	0.934	0.742	1.23393	1.24812	0.337989	0.315705	0.18639	0.810417	0.563161	0.451207	0.0482938	0.142886	0.907404	0.464179	0.70924	0.580323	0.407104	0.821193	0.399321	0.682499	0.76811	0.537817
AP_917	Border Field State Park, south of Monument Blvd, just north of the international border	32.5351	-117.119	San Diego	South	7	6.063	4.942	3.377	2.936	0.485	0.788	5.47	2.908	4.545	3.467	2.272	5.071	2.447	4.245	4.473	2.357	19	11	10	1.943	1.178	0.831	1.22683	1.1502	0.615482	0.320468	0.194293	0.815108	0.556985	0.484249	0.0799934	0.129969	0.902194	0.479631	0.749629	0.571829	0.374732	0.836385	0.403596	0.700148	0.737754	0.388751
AP_1184a	Tijuana Estuary, north of Monument Blvd., east of beach	32.548	-117.125	San Diego	South	7	5.326	4.825	3.11	2.46	0.399	0.816	5.029	2.727	4.187	3.289	2.315	4.786	2.403	3.923	4.298	2.833	13	7	5	1.867	1.074	0.881	1.10383	1.26423	0.488971	0.350544	0.201652	0.905933	0.583928	0.461885	0.0749155	0.153211	0.944236	0.512017	0.786143	0.617537	0.43466	0.898611	0.451183	0.736575	0.806985	0.531919
AP_1184b	Tijuana Estuary, north of Monument Blvd., east of beach	32.548	-117.125	San Diego	South	7	5.756	4.958	3.002	2.691	0.417	0.619	5.372	2.72	4.069	3.202	2.261	4.773	2.423	4.086	4.456	2.951				1.949	1.065	0.8	1.16095	1.11557	0.673667	0.338603	0.185024	0.861362	0.521543	0.467512	0.0724461	0.10754	0.933287	0.47255	0.706915	0.556289	0.392808	0.829222	0.420952	0.709868	0.774149	0.512682
AP_1190	Tijuana Estuary, north of Monument BLVD., east of the beach	32.5458	-117.124	San Diego	South	8	5.157	4.81	2.551	2.466	0.667	0.623	5.167	2.568	4.072	3.32	1.905	4.871	2.245	4.124	4.427	2.903	16	11	7	1.773	1.08		1.07214	1.03447	1.07063	0.343805	0.209424	0.932713	0.494667	0.478185	0.129339	0.120807	1.00194	0.497964	0.789606	0.643785	0.369401	0.944541	0.435331	0.79969	0.858445	0.562924
AP_819	Border Field State Park, south of Monument Blvd.	32.5422	-117.123	San Diego	South	6	5.318	4.416	2.841	2.187	0.329	0.581	4.863	2.456	3.774	3.206	2.08	4.631	2.234	3.828	4.203	2.682	16	10	9	1.89	1.05		1.20426	1.29904	0.566265	0.355397	0.197443	0.830387	0.534223	0.411245	0.0618654	0.109252	0.914442	0.461828	0.709665	0.602858	0.391124	0.870816	0.420083	0.719819	0.790335	0.504325
MY_667	N end of Imperial Beach, ~0.5 miles N of YMCA surf camp	32.5929	-117.132	San Diego	South	3	5.373	4.507	2.894	2.525	0.576	0.721	4.912	2.535	3.86	3.22	2.252	4.55	2.163	3.771	4.232	2.863	16	9	7	1.901	1.08		1.19215	1.14614	0.79889	0.353806	0.201005	0.838824	0.538619	0.469942	0.107203	0.134189	0.914201	0.471803	0.718407	0.599293	0.419133	0.846827	0.402568	0.701843	0.787642	0.532849
AP_1209	N end of Imperial Beach, just N of YMCA camp	32.5871	-117.132	San Diego	South	4	5.424	4.831	2.838	2.616	0.49	0.775	5.203	2.505	4.047	3.311	2.186	4.905	2.221	4.022	4.476	2.896	16	13	6	1.856	1.047		1.12275	1.08486	0.632258	0.342183	0.193031	0.890671	0.52323	0.482301	0.0903392	0.142883	0.959255	0.461836	0.746128	0.610435	0.403024	0.904314	0.409476	0.741519	0.825221	0.533923
AP_820b	Okay Mesa, east of Spring Canyon, north of Wruck Canyon	32.5515	-117	San Diego	South	9	6.046	5.273	3.183	2.801	0.558	0.81	5.695	2.907	4.528	3.562	2.289	5.294	2.548	4.512	4.91	3.156	17	11	4	1.934	1.202		1.1466	1.13638	0.688889	0.319881	0.198809	0.872147	0.526464	0.463282	0.0922924	0.133973	0.941945	0.480814	0.748925	0.58915	0.378597	0.87562	0.421436	0.746279	0.812107	0.521998
AP_1182	Tijuana Estuary, north of Monument Blvd., east of beach	32.548	-117.125	San Diego	South	4	5.025	4.456	2.518	2.35	0.472	0.557	4.425	2.415	3.746	3.118	2.006	4.391	2.151	3.623	3.921	2.559	15	13	4	1.681	0.995		1.12769	1.07149	0.847397	0.334527	0.19801	0.886766	0.501095	0.467662	0.0939303	0.110846	0.880597	0.480597	0.745473	0.620498	0.399204	0.873831	0.42806	0.720995	0.780299	0.509254
AP_657	1/4 mile North Imperial Beach	32.5935	-117.132	San Diego	South	7	5.773	4.913	3.081	2.742	0.516	0.909	5.387	2.746	4.364	3.342	2.21	5.054	2.327	4.368	4.658	2.988	14	9	6	1.864	1.11		1.17505	1.12363	0.567657	0.322882	0.192274	0.851031	0.533691	0.47497	0.0893816	0.157457	0.933137	0.475663	0.755933	0.578902	0.382817	0.875455	0.403083	0.756626	0.80686	0.517582
AP_820a	Okay Mesa, east of Spring Canyon, north of Wruck Canyon	32.5515	-117	San Diego	South	6	5.054	4.502	2.705	2.487	0.551	0.711	4.897	2.54	3.945	3.07	2.11	4.586	2.117	3.873	4.161	2.688	15	9	10	1.664	1.032		1.12261	1.08766	0.774965	0.329244	0.204195	0.89078	0.53522	0.492085	0.109023	0.140681	0.968935	0.502572	0.78057	0.60744	0.417491	0.9074	0.418876	0.766324	0.823308	0.531856

## Sheet: female_measurements
SpecimenID	Locality::Locality Details	Locality::Latitude	Locality::Longitude	Locality::County_District	clade	CL	CW	StL	StW	LL	LW	FI	PI	TibI	MI	TarI	FIV	PIV	TibIV	MIV	TarIV	tibia III spines prolateral	endite cuspules L	endite cuspules R	total endite cuspules	CL/CW	StL/StW	LL/CL	CW/CL	LL/CL	LW/CL	StL/CL	StW/CL	FI/CL	PI/CL	TibI/CL	MI/CL	TarI/CL	FIV/CL	PIV/CL	TibIV/CL	MIV/CL	TarIV/CL
AP_078	Playa Del Rey Beach, sand dunes between intersection of 66th & Pacific and Pacific & Argonaut St	33.959	-118.449	Los Angeles	Central	7.633	6.904	4.538	3.851	0.935	1.322	5.892	3.788	3.854	2.985	1.725	5.324	3.413	4.098	3.822	2.138	5	133	146	279	1.10559	1.1784	0.707262	0.904494	0.122494	0.173195	0.594524	0.50452	0.771911	0.496266	0.504913	0.391065	0.225992	0.697498	0.447137	0.536879	0.500721	0.2801
AP_622	Malibu, Broad Beach	34.0338	-118.852	Los Angeles	Central	6.58	5.822	4.18	3.393	0.834	1.243	5.07	3.401	3.416	2.697	1.504	4.696	3.018	3.68	3.445	1.997	6	112	126	238	1.1302	1.23195	0.670957	0.884802	0.126748	0.188906	0.635258	0.515653	0.770517	0.516869	0.519149	0.409878	0.228571	0.713678	0.458663	0.559271	0.523556	0.303495
AP_626	Malibu, Broad Beach	34.0338	-118.852	Los Angeles	Central	6.852	5.597	3.896	3.417	0.857	1.197	5.178	3.316	3.523	2.61	1.546	4.737	3.058	3.662	3.443	1.999	5	138	149	287	1.22423	1.14018	0.715957	0.816842	0.125073	0.174694	0.568593	0.498687	0.755692	0.483946	0.514156	0.380911	0.225628	0.691331	0.446293	0.534442	0.502481	0.29174
BMEA101632	Malibu, Sycamore Cove Beach	34.0697	-119.012	Los Angeles	Central	7.023	6.277	3.918	3.466	0.879	1.097	5.075	3.293	3.384	2.715	1.577	4.614	3.068	3.73	3.495	2.073	5	139	169	308	1.11885	1.13041	0.801276	0.893778	0.12516	0.156201	0.557881	0.493521	0.722626	0.468888	0.481845	0.386587	0.224548	0.656984	0.43685	0.531112	0.497651	0.295173
BMEA101636	Malibu, Sycamore Cove Beach	34.0697	-119.012	Los Angeles	Central	7.172	5.881	3.695	3.408	0.788	1.071	5.07	3.268	3.465	2.55	1.617	4.665	3.062	3.748	3.515	1.884	6	145	150	295	1.21952	1.08421	0.735761	0.819994	0.109872	0.149331	0.515198	0.475181	0.706916	0.455661	0.483129	0.355549	0.22546	0.650446	0.426938	0.522588	0.4901	0.262688
BMEA103575	County Line Beach	34.0525	-118.962	Los Angeles	Central	7.506	6.555	4.506	3.876	0.756	1.179	5.46	3.604	3.951	2.805	1.602	5.119	3.285	3.889	3.768	2.096	7	161	162	323	1.14508	1.16254	0.641221	0.873301	0.100719	0.157074	0.60032	0.516387	0.727418	0.480149	0.526379	0.373701	0.213429	0.681988	0.43765	0.518119	0.501998	0.279243
AP_076	Coal Oil Point Reserve U.C. Santa Barbara Reserve	34.408	-119.879	Santa Barbara	Central	6.227	5.137	3.879	3.128	0.685	1.073	4.536	2.893	3.184	2.371	1.388	4.125	2.678	3.365	3.27	1.794	6	127	124	251	1.21219	1.24009	0.638397	0.824956	0.110005	0.172314	0.622932	0.502329	0.728441	0.46459	0.511322	0.380761	0.2229	0.662438	0.430063	0.540389	0.525132	0.2881
AP_623	Coal Oil Point Reserve U.C. Santa Barbara Reserve	34.408	-119.879	Santa Barbara	Central	6.597	5.831	4.084	3.425	0.887	1.1	5.123	3.288	3.189	2.717	1.505	4.784	3.043	3.743	3.466	1.927	6	202	213	415	1.13137	1.19241	0.806364	0.883887	0.134455	0.166742	0.619069	0.519175	0.776565	0.498408	0.483402	0.411854	0.228134	0.725178	0.46127	0.567379	0.52539	0.292102
AP_689	Coal Oil Point	34.4072	-119.877	Santa Barbara	Central	8.102	7.486	4.839	4.09	1.103	1.385	5.914	3.992	4.105	3.168	1.954	5.402	3.58	4.178	4.074	2.221	5	209	200	409	1.08229	1.18313	0.79639	0.923969	0.136139	0.170945	0.59726	0.504814	0.729943	0.492718	0.506665	0.391015	0.241175	0.666749	0.441866	0.515675	0.502839	0.27413
AP_697	Coal Oil Point	34.4072	-119.877	Santa Barbara	Central	8.502	7.566	4.759	4.037	0.989	1.276	5.898	3.944	3.969	3.136	1.818	5.409	3.629	4.162	3.968	2.218	8	282	171	453	1.12371	1.17885	0.775078	0.889908	0.116326	0.150082	0.559751	0.474829	0.693719	0.463891	0.466831	0.368854	0.213832	0.636203	0.426841	0.489532	0.466714	0.26088
AP_721	Coal Oil Point Preserve	34.4083	-119.879	Santa Barbara	Central	7.894	6.509	4.416	3.995	1.057	1.324	5.728	3.823	3.943	3.039	1.712	5.292	3.45	4.033	3.924	2.137	8	315	299	614	1.21278	1.10538	0.798338	0.82455	0.133899	0.167722	0.559412	0.506081	0.725614	0.484292	0.499493	0.384976	0.216874	0.670383	0.437041	0.510894	0.497086	0.270712
AP_743	Coal Oil Point Preserve	34.4083	-119.879	Santa Barbara	Central	8.849	6.955	4.782	4.31	1.043	1.298	6.154	3.97	4.006	3.07	1.836	5.488	3.38	4.267	3.981	2.205	8	277	278	555	1.27232	1.10951	0.803544	0.785965	0.117866	0.146683	0.5404	0.487061	0.695446	0.448638	0.452707	0.346932	0.207481	0.620183	0.381964	0.482201	0.449881	0.249181
BMEA101034	Coal Oil Point	34.4093	-119.881	Santa Barbara	Central	7.6	6.71	4.199	3.87	0.981	1.374	5.722	3.827	3.745	3.152	1.852	5.127	3.477	3.936	3.692	2.156	7	211	203	414	1.13264	1.08501	0.713974	0.882895	0.129079	0.180789	0.5525	0.509211	0.752895	0.503553	0.492763	0.414737	0.243684	0.674605	0.4575	0.517895	0.485789	0.283684
BMEA101035	Coal Oil Point	34.4093	-119.881	Santa Barbara	Central	6.652	5.649	3.776	3.275	0.919	1.059	4.971	3.153	3.374	2.657	1.434	4.607	2.925	3.551	3.409	1.875	6	187	183	370	1.17755	1.15298	0.8678	0.849218	0.138154	0.1592	0.567649	0.492333	0.747294	0.473993	0.507216	0.399429	0.215574	0.692574	0.439717	0.533824	0.512477	0.28187
AP_062	McGrath State Beach	34.2264	-119.261	Ventura	Central	4.697	3.663	2.606	2.34	0.563	0.82	3.395	2.05	2.39	1.696	1.066	3.165	2.038	2.634	2.4	1.384	9	114	110	224	1.28228	1.11368	0.686585	0.779859	0.119864	0.17458	0.554822	0.49819	0.722802	0.436449	0.508835	0.361082	0.226953	0.673834	0.433894	0.560783	0.510964	0.294656
AP_596	Point Mugu	34.0864	-119.056	Ventura	Central	7.854	6.327	4.629	3.71	0.813	1.222	5.322	3.569	3.691	2.927	1.618	5.004	3.309	3.838	3.557	2.106	7	177	166	343	1.24135	1.24771	0.665303	0.805577	0.103514	0.15559	0.589381	0.472371	0.677617	0.454418	0.469952	0.372676	0.20601	0.637128	0.421314	0.488668	0.45289	0.268144
AP_627	Point Mugu State Park, Sycamore Cove Beach	34.0743	-119.021	Ventura	Central	6.915	5.607	3.759	3.301	0.747	1.142	5.153	3.277	3.506	2.716	1.58	3.667	3.082	3.733	3.463	1.931	7	150	193	343	1.23328	1.13875	0.654116	0.810846	0.108026	0.165148	0.543601	0.477368	0.745192	0.473897	0.507014	0.392769	0.228489	0.530296	0.445698	0.539841	0.500795	0.279248
AP_629	Point Mugu State Park, Sycamore Cove Beach	34.0743	-119.021	Ventura	Central	5.368	4.36	3.001	2.681	0.599	0.914	3.973	2.613	2.813	2.05	1.21	3.673	2.455	2.814	2.837	1.515	4	106	117	223	1.23119	1.11936	0.655361	0.812221	0.111587	0.170268	0.559054	0.499441	0.740127	0.486773	0.524031	0.381893	0.22541	0.68424	0.45734	0.524218	0.528502	0.282228
BMEA101032	San Buenaventura St. Bch.	34.2691	-119.28	Ventura	Central	6.549	5.533	3.696	3.204	0.817	1.058	5.104	3.124	3.527	2.512	1.543	4.685	2.813	3.647	3.416	1.953	7	156	151	307	1.18363	1.15356	0.772212	0.844862	0.124752	0.161551	0.564361	0.489235	0.779356	0.477019	0.538556	0.38357	0.235608	0.715376	0.429531	0.556879	0.521606	0.298213
BMEA101033	San Buenaventura St. Bch.	34.2691	-119.28	Ventura	Central	7.207	6.206	4.06	3.442	0.737	1.101	5.211	3.417	3.625	2.738	1.497	4.864	3.127	3.781	3.606	2.034	6	152	147	299	1.1613	1.17955	0.669391	0.861107	0.102262	0.152768	0.563341	0.477591	0.723047	0.474122	0.502983	0.379908	0.207715	0.674899	0.433884	0.524629	0.500347	0.282226
BMEA102862	Oxnard State Beach Park	34.1772	-119.237	Ventura	Central	6.552	5.333	3.567	3.17	0.841	0.974	4.577	2.987	3.272	2.304	1.404	4.362	2.848	3.49	3.146	1.821	8	168	173	341	1.22858	1.12524	0.86345	0.81395	0.128358	0.148657	0.544414	0.483822	0.698565	0.455891	0.499389	0.351648	0.214286	0.665751	0.434676	0.532662	0.480159	0.27793
BMEA102863	Oxnard State Beach Park	34.1772	-119.237	Ventura	Central	9.17	7.594	4.92	4.324	1.016	1.346	6.261	4.133	4.138	3.357	1.753	5.615	3.768	4.301	4.158	2.355	4	266	278	544	1.20753	1.13784	0.754829	0.828135	0.110796	0.146783	0.536532	0.471538	0.68277	0.450709	0.451254	0.366085	0.191167	0.612323	0.410905	0.469029	0.453435	0.256816
BMEA103613	Oxnard State Beach	34.1768	-119.236	Ventura	Central	7.757	6.408	3.979	3.666	0.857	1.179	5.4	3.437	3.645	2.65	1.593	4.977	3.171	3.707	3.645	2.034	8	201	198	399	1.21052	1.08538	0.726887	0.826093	0.110481	0.151992	0.512956	0.472605	0.696145	0.443084	0.469898	0.341627	0.205363	0.641614	0.408792	0.477891	0.469898	0.262215
AP_1264	Salinas River State Beach	36.7831	-121.794	Monterey	North	5.741	4.738	3.098	2.783	0.705	0.984	3.918	2.521	2.714	1.898	1.295	3.73	2.478	3.008	2.758	1.434	2	99	104	203	1.21169	1.11319	0.716463	0.825292	0.122801	0.171399	0.539627	0.484759	0.68246	0.439122	0.47274	0.330604	0.22557	0.649713	0.431632	0.523951	0.480404	0.249782
AP_624	Moss Landing State Beach	36.8086	-121.788	Monterey	North	6.176	5.516	3.724	3.381	0.775	1.097	4.779	3.134	3.297	2.5	1.517	4.361	2.644	3.308	3.131	1.901	3	115	140	255	1.11965	1.10145	0.706472	0.893135	0.125486	0.177623	0.602979	0.547442	0.773802	0.507448	0.533841	0.404793	0.245628	0.70612	0.428109	0.535622	0.506962	0.307804
AP_757	Salinas River State Beach	36.7831	-121.794	Monterey	North	5.097	4.367	2.76	2.601	0.541	0.755	3.84	2.574	2.696	1.892	1.27	3.585	2.325	2.82	2.625	1.581	4	83	99	182	1.16716	1.06113	0.716556	0.856778	0.106141	0.148126	0.541495	0.5103	0.753384	0.505003	0.528939	0.371199	0.249166	0.703355	0.456151	0.553267	0.515009	0.310182
MY_3081	Moss Landing State Beach	36.8109	-121.789	Monterey	North	6.399	5.938	3.582	3.203	0.791	1.117	4.716	3.147	3.085	2.37	1.47	4.261	2.683	3.425	3.085	1.863	4	130	139	269	1.07764	1.11833	0.708147	0.927957	0.123613	0.174559	0.559775	0.500547	0.73699	0.491796	0.482107	0.37037	0.229723	0.665885	0.419284	0.53524	0.482107	0.291139
MY_3534	Moss Landing State Beach	36.8109	-121.789	Monterey	North	5.772	5.501	3.122	2.84	0.74	0.963	4.183	2.705	2.854	2.13	1.326	3.887	2.461	2.978	2.77	1.673	4	129	133	262	1.04926	1.0993	0.768432	0.953049	0.128205	0.16684	0.540887	0.49203	0.724705	0.468642	0.494456	0.369023	0.22973	0.673423	0.426369	0.515939	0.479903	0.289848
AP_1208	Morro Bay, beach north of Morro Rock	35.3739	-120.861	San Luis Obispo	North	9.298	7.988	5.299	4.518	1.072	1.623	6.6	4.395	4.592	3.567	2.041	6.099	4.055	4.677	4.644	2.552	5	132	146	278	1.164	1.17286	0.660505	0.859109	0.115294	0.174554	0.569908	0.485911	0.70983	0.472682	0.49387	0.383631	0.21951	0.655948	0.436115	0.503011	0.499462	0.274468
BMEA102858	Dunes near Villa Creek Beach in Cayucos	35.458	-120.965	San Luis Obispo	North	7.27	6.224	4.038	3.635	0.949	1.151	5.344	3.362	3.682	2.771	1.548	4.949	3.25	4.025	3.364	2.037	8	106	122	228	1.16806	1.11087	0.8245	0.856121	0.130536	0.158322	0.555433	0.5	0.735076	0.462448	0.506465	0.381155	0.21293	0.680743	0.447043	0.553645	0.462724	0.280193
MY_3437	Morro Dunes, south end of Morro Bay	35.3058	-120.873	San Luis Obispo	North	6.649	5.921	3.681	3.181	0.801	0.94	5.023	3.121	3.315	2.591	1.513	4.64	2.881	3.493	3.422	1.873	4	127	113	240	1.12295	1.15718	0.852128	0.89051	0.120469	0.141375	0.553617	0.478418	0.755452	0.469394	0.498571	0.389683	0.227553	0.697849	0.433298	0.525342	0.514664	0.281696
MY_3439	Morro Dunes, south end of Morro Bay	35.3058	-120.873	San Luis Obispo	North	7.292	6.326	4.285	3.332	0.687	0.837	5.272	3.292	3.573	2.871	1.568	5.016	3.02	3.739	3.829	2.087	4	128	109	237	1.1527	1.28601	0.820789	0.867526	0.0942128	0.114783	0.58763	0.456939	0.722984	0.451454	0.489989	0.393719	0.21503	0.687877	0.414152	0.512754	0.525096	0.286204
MY_3441	Morro Bay, north end	35.3749	-120.863	San Luis Obispo	North	7.548	6.696	4.184	3.613	0.79	1.015	5.27	3.464	3.645	2.782	1.53	4.992	3.153	3.843	3.757	2.027	6	134	140	274	1.12724	1.15804	0.778325	0.887122	0.104663	0.134473	0.554319	0.47867	0.698198	0.45893	0.482909	0.368574	0.202703	0.661367	0.417727	0.509141	0.497748	0.268548
MY_3447	isolated dune field just north of San Simeon Bay	35.6467	-121.211	San Luis Obispo	North	6.682	5.908	3.76	3.366	0.936	1.086	4.704	2.966	3.175	2.357	1.468	4.447	2.836	3.307	3.189	1.894	6	127	131	258	1.13101	1.11705	0.861878	0.884166	0.140078	0.162526	0.562706	0.503741	0.703981	0.443879	0.475157	0.352739	0.219695	0.665519	0.424424	0.494912	0.477252	0.283448
AP_050	Santa Rosa Island, dunes on Skunk Point	33.9821	-119.979	Santa Barbara	North	6.802	5.478	3.843	3.268	0.847	1.11	4.959	3.18	3.363	2.534	1.463	4.653	3.028	3.81	3.556	1.924	6	116	126	242	1.24169	1.17595	0.763063	0.805351	0.124522	0.163187	0.564981	0.480447	0.72905	0.46751	0.494413	0.372537	0.215084	0.684064	0.445163	0.560129	0.522787	0.282858
AP_057a	Santa Rosa Island, dunes on Skunk Point	33.9821	-119.979	Santa Barbara	North	5.242	4.138	2.963	2.417	0.575	0.753	3.811	2.276	2.731	2.021	1.264	3.709	2.303	2.998	2.782	1.618	4	71	79	150	1.2668	1.2259	0.763612	0.789393	0.109691	0.143647	0.565242	0.461084	0.727013	0.434185	0.520984	0.38554	0.241129	0.707554	0.439336	0.571919	0.530713	0.308661
AP_057b	Santa Rosa Island, dunes on Skunk Point	33.9821	-119.979	Santa Barbara	North	5.362	4.191	3.196	2.511	0.589	0.921	3.965	2.428	2.79	2.132	1.233	3.754	2.316	3.022	2.856	2.546	6	75	91	166	1.27941	1.2728	0.639522	0.781611	0.109847	0.171764	0.596046	0.468295	0.739463	0.452816	0.520328	0.397613	0.229952	0.700112	0.431928	0.563596	0.532637	0.474823
AP_057c	Santa Rosa Island, dunes on Skunk Point	33.9821	-119.979	Santa Barbara	North	5.345	4.269	3.134	2.564	0.598	0.849	3.934	2.458	2.756	2.061	1.196	3.545	2.464	2.939	2.795	1.566	5	83	76	159	1.25205	1.22231	0.704358	0.79869	0.11188	0.15884	0.586342	0.479701	0.736015	0.459869	0.515622	0.385594	0.223761	0.663237	0.460992	0.54986	0.522919	0.292984
AP_083	Santa Rosa, Southeast Anchorage	33.9787	-120.003	Santa Barbara	North	5.02	3.895	2.831	2.4	0.637	0.819	3.545	2.289	2.525	1.761	1.097	3.333	2.128	2.632	2.525	1.41	7	94	92	186	1.28883	1.17958	0.777778	0.775896	0.126892	0.163147	0.563944	0.478088	0.706175	0.455976	0.502988	0.350797	0.218526	0.663944	0.423904	0.524303	0.502988	0.280876
AP_092	Santa Rosa, Southeast Anchorage	33.9787	-120.003	Santa Barbara	North	8.485	6.822	4.642	4.011	1.232	1.318	5.776	3.772	4.031	3.304	1.802	5.296	3.398	4.119	3.952	2.105	8	242	244	486	1.24377	1.15732	0.93475	0.804007	0.145197	0.155333	0.547083	0.472717	0.680731	0.444549	0.475074	0.389393	0.212375	0.62416	0.400471	0.485445	0.465763	0.248085
AP_1261	Santa Rosa Island, dunes on Skunk Point	33.9821	-119.979	Santa Barbara	North	5.547	4.376	3.179	2.642	0.614	0.863	3.863	2.441	2.776	2.004	1.211	3.675	2.345	2.916	2.72	1.568	4	111	112	223	1.2676	1.20326	0.711472	0.788895	0.11069	0.15558	0.573103	0.476293	0.696412	0.440058	0.500451	0.361276	0.218316	0.66252	0.422751	0.52569	0.490355	0.282675
BMEA102860	Surf Beach near Lompoc-Surf Train Station	34.6831	-120.606	Santa Barbara	North	4.661	3.825	2.564	2.171	0.506	0.792	3.431	2.095	2.295	1.657	1.104	3.32	2.075	2.589	2.461	1.435	6	56	56	112	1.21856	1.18102	0.638889	0.820639	0.10856	0.169921	0.550097	0.46578	0.736108	0.449474	0.492384	0.355503	0.236859	0.712293	0.445183	0.55546	0.527998	0.307874
BMEA103606	Surf Beach	34.6826	-120.606	Santa Barbara	North	8.123	6.775	4.535	3.845	0.957	1.211	5.872	3.765	3.933	3.354	1.943	5.228	3.289	3.995	4.09	2.262	5	183	199	382	1.19897	1.17945	0.790256	0.834051	0.117814	0.149083	0.558291	0.473347	0.722886	0.463499	0.484181	0.412902	0.239197	0.643605	0.4049	0.491813	0.503509	0.278469
BMEA103607	Surf Beach	34.6826	-120.606	Santa Barbara	North	6.425	5.224	3.553	2.949	0.617	0.912	4.614	2.865	3.094	2.564	1.424	4.343	2.698	3.393	3.423	1.909	6	70	73	143	1.2299	1.20482	0.676535	0.813074	0.0960311	0.141946	0.552996	0.458988	0.718132	0.445914	0.481556	0.399066	0.221634	0.675953	0.419922	0.528093	0.532763	0.297121
BMEA103674	Skunk Point on Santa Rosa Island, Channel Islands	33.981	-119.997	Santa Barbara	North	7.529	6.281	4.434	3.71	0.909	1.302	5.454	3.479	3.537	3.005	1.761	4.959	3.236	3.759	3.875	2.133	6	176	189	365	1.19869	1.19515	0.698157	0.834241	0.120733	0.172931	0.588923	0.492761	0.724399	0.46208	0.469784	0.399123	0.233896	0.658653	0.429805	0.499269	0.514677	0.283305
BMEA103675	Skunk Point on Santa Rosa Island, Channel Islands	33.981	-119.997	Santa Barbara	North	8.49	7.156	4.872	4.187	1.174	1.406	6.104	3.99	4.155	3.482	1.839	5.58	3.598	4.14	4.282	2.288	7	181	155	336	1.18642	1.1636	0.834993	0.842874	0.13828	0.165607	0.573852	0.493168	0.718963	0.469965	0.489399	0.41013	0.216608	0.657244	0.423793	0.487633	0.504358	0.269494
BMEA103676	Skunk Point on Santa Rosa Island, Channel Islands	33.981	-119.997	Santa Barbara	North	7.771	6.499	4.125	3.64	1.055	1.127	5.495	3.482	3.726	2.975	1.7	5.095	3.235	3.866	3.845	2.105	5	191	203	394	1.19572	1.13324	0.936114	0.836315	0.135761	0.145026	0.53082	0.468408	0.707116	0.448076	0.479475	0.382834	0.218762	0.655643	0.416291	0.497491	0.494788	0.270879
BMEA103677	Skunk Point on Santa Rosa Island, Channel Islands	33.981	-119.997	Santa Barbara	North	6.858	5.998	3.833	3.283	0.969	1.154	5.167	3.294	3.512	2.895	1.594	4.855	3.054	3.804	3.724	1.998	5	167	165	332	1.14338	1.16753	0.839688	0.874599	0.141295	0.168271	0.558909	0.478711	0.753427	0.480315	0.512103	0.422135	0.232429	0.707932	0.445319	0.554681	0.543015	0.291339
BMEA103678	Skunk Point on Santa Rosa Island, Channel Islands	33.981	-119.997	Santa Barbara	North	6.217	5.003	3.426	2.887	0.806	0.916	4.345	2.726	2.951	2.319	1.319	4.039	2.641	3.146	3.173	1.689	4	121	127	248	1.24265	1.1867	0.879913	0.804729	0.129645	0.147338	0.55107	0.464372	0.69889	0.438475	0.474666	0.373009	0.21216	0.64967	0.424803	0.506032	0.510375	0.271674
BMEA103679	Skunk Point on Santa Rosa Island, Channel Islands	33.981	-119.997	Santa Barbara	North	7.287	5.922	4.111	3.426	0.732	1.077	5.129	3.297	3.556	2.763	1.599	4.691	3.04	3.593	3.654	2.02	5	147	144	291	1.2305	1.19994	0.679666	0.81268	0.100453	0.147797	0.564155	0.470152	0.703856	0.45245	0.487992	0.379168	0.219432	0.643749	0.417181	0.49307	0.501441	0.277206
MY_3423	Jalama County Park	34.5099	-120.501	Santa Barbara	North	10.275	8.775	5.397	4.852	1.302	1.584	5.876	3.709	3.942	3.177	1.862	6.563	4.317	4.774	4.664	2.494	7	275	255	530	1.17094	1.11232	0.82197	0.854015	0.126715	0.154161	0.525255	0.472214	0.571873	0.360973	0.38365	0.309197	0.181217	0.638735	0.420146	0.464623	0.453917	0.242725
MY_3425	Ocean Park Dunes	34.69	-120.603	Santa Barbara	North	6.728	5.911	3.76	3.201	0.805	1.017	4.877	3.063	3.162	2.565	1.504	4.547	2.901	3.523	3.449	1.944	6	71	68	139	1.13822	1.17463	0.791544	0.878567	0.119649	0.151159	0.558859	0.475773	0.724881	0.455262	0.469976	0.381243	0.223543	0.675832	0.431183	0.523633	0.512634	0.288942
MY_3427	Ocean Park Dunes	34.69	-120.603	Santa Barbara	North	7.418	7.028	4.435	3.747	1.058	1.128	5.797	3.677	3.784	3.141	1.86	5.183	3.432	4.094	4.043	2.218	5	153	157	310	1.05549	1.18361	0.937943	0.947425	0.142626	0.152063	0.59787	0.505123	0.781477	0.495686	0.510111	0.423429	0.250741	0.698706	0.462658	0.551901	0.545026	0.299002
MY_3428	Guadalupe-Nipoma Dunes Preserve	34.9624	-120.65	Santa Barbara	North	8.895	7.839	5.086	4.191	1.058	1.324	6.646	4.038	4.239	3.538	1.938	6.12	3.658	4.391	4.483	2.305	4	164	160	324	1.13471	1.21355	0.799094	0.881282	0.118943	0.148848	0.571782	0.471164	0.747161	0.453963	0.47656	0.397752	0.217875	0.688027	0.411242	0.493648	0.503991	0.259134
MY_3429	Guadalupe-Nipoma Dunes Preserve	34.9624	-120.65	Santa Barbara	North	9.087	7.936	4.925	4.462	1.094	1.52	6.677	4.276	4.46	3.798	1.996	5.991	3.788	4.626	4.511	2.436	6	111	111	222	1.14504	1.10377	0.719737	0.873336	0.120392	0.167272	0.541983	0.491031	0.734786	0.470562	0.490811	0.41796	0.219654	0.659293	0.416859	0.509079	0.496423	0.268075
MY_3434	Oso Flaco Lake Preserve	35.0342	-120.633	Santa Barbara	North	6.382	5.454	3.556	3.119	0.79	0.923	4.734	2.964	3.032	2.533	1.424	4.451	2.706	3.356	3.256	1.875	5	114	114	228	1.17015	1.14011	0.855905	0.854591	0.123786	0.144626	0.557192	0.488718	0.741774	0.464431	0.475086	0.396898	0.223128	0.69743	0.424005	0.525854	0.510185	0.293795
MY_3435	Oso Flaco Lake Preserve	35.0342	-120.633	Santa Barbara	North	8.41	7.318	4.933	3.937	0.867	1.191	6.151	4.031	4.025	3.378	1.853	5.716	3.626	4.262	4.226	2.258	7	209	209	418	1.14922	1.25298	0.72796	0.870155	0.103092	0.141617	0.586564	0.468133	0.731391	0.47931	0.478597	0.401665	0.220333	0.679667	0.431153	0.506778	0.502497	0.26849
AP_089	El Descanso, Descanso Dunes	32.2074	-116.913	Baja California	South	7.233	6.359	4.371	3.802	0.762	1.24	5.637	3.704	3.991	2.962	1.579	5.124	3.264	4.068	3.703	2.007	8	185	193	378	1.13744	1.14966	0.614516	0.879165	0.10535	0.171436	0.604314	0.525646	0.779345	0.512097	0.551777	0.409512	0.218305	0.70842	0.451265	0.562422	0.511959	0.277478
AP_054	Borderfield State Beach	32.5453	-117.125	San Diego	South	7.397	6.429	4.493	3.95	0.825	1.342	5.828	3.858	4.095	3.026	1.583	5.384	3.463	4	3.771	2.067	7	160	176	336	1.15057	1.13747	0.614754	0.869136	0.111532	0.181425	0.607408	0.534	0.787887	0.521563	0.553603	0.409085	0.214006	0.727863	0.468163	0.54076	0.509801	0.279438
AP_055	Encinitas, Ponto State Beach	33.0668	-117.306	San Diego	South	7.511	6.459	4.216	3.799	0.951	1.358	5.43	3.656	4.098	2.902	1.587	5.372	3.301	3.725	3.69	1.838	5	174	168	342	1.16287	1.10977	0.700295	0.859939	0.126614	0.180801	0.56131	0.505792	0.72294	0.486753	0.5456	0.386367	0.21129	0.715218	0.439489	0.495939	0.491279	0.244708
AP_065	Leucadia, sand dunes on beach	33.0655	-117.305	San Diego	South	7.461	4.568	3.601	3.563	0.805	1.221	5.341	3.616	3.727	2.731	1.532	4.983	3.242	3.884	3.639	2.061	5	124	132	256	1.63332	1.01067	0.659296	0.61225	0.107894	0.163651	0.482643	0.47755	0.715856	0.484654	0.499531	0.366037	0.205334	0.667873	0.434526	0.520574	0.487736	0.276236
AP_067	Encinitas, Ponto State Beach	33.0668	-117.306	San Diego	South	7.378	6.281	4.415	3.791	0.93	1.371	5.46	3.781	4.076	2.872	1.617	5.19	3.388	3.814	3.715	2.037	5	165	163	328	1.17465	1.1646	0.678337	0.851315	0.12605	0.185823	0.598401	0.513825	0.740038	0.51247	0.552453	0.389265	0.219165	0.703443	0.459203	0.516942	0.503524	0.276091
AP_069a	Encinitas, Ponto State Beach	33.0668	-117.306	San Diego	South	8.876	7.448	5.52	4.335	0.973	1.567	6.104	4.307	4.308	3.171	1.822	5.509	3.67	4.123	4.037	2.159	7	237	254	491	1.19173	1.27336	0.620932	0.839117	0.109621	0.176543	0.621902	0.488396	0.687697	0.485241	0.485354	0.357256	0.205273	0.620662	0.413475	0.464511	0.454822	0.24324
AP_069b	Encinitas, Ponto State Beach	33.0668	-117.306	San Diego	South	7.122	6.049	4.283	3.776	0.951	1.262	5.492	3.63	3.699	2.726	1.515	5.026	3.227	3.748	3.733	1.969	6	150	151	301	1.17738	1.13427	0.753566	0.84934	0.13353	0.177197	0.601376	0.530188	0.771132	0.509688	0.519377	0.382758	0.212721	0.705701	0.453103	0.526257	0.524151	0.276467
AP_082	Encinitas, Ponto State Beach	33.0668	-117.306	San Diego	South	8.242	7.221	4.415	4.212	1.199	1.588	6.001	3.937	4.344	3.163	1.684	5.464	3.521	4.209	4.008	2.078	5	245	231	476	1.14139	1.0482	0.755038	0.876122	0.145474	0.192672	0.535671	0.511041	0.7281	0.477675	0.527057	0.383766	0.204319	0.662946	0.427202	0.510677	0.48629	0.252123
AP_088	Silver Strand State Beach	32.6267	-117.139	San Diego	South	6.862	5.94	4.282	3.391	0.752	1.032	5.205	3.367	3.606	2.59	1.497	4.81	3.069	3.636	3.446	1.871	7	104	113	217	1.15522	1.26275	0.728682	0.865637	0.109589	0.150393	0.624016	0.494171	0.758525	0.490673	0.525503	0.377441	0.218158	0.700962	0.447246	0.529875	0.502186	0.272661
AP_090	Encinitas, Ponto State Beach	33.0668	-117.306	San Diego	South	7.174	5.892	4.066	3.608	0.958	1.295	5.42	3.51	3.665	2.652	1.482	4.884	2.98	3.721	3.617	1.902	6	134	141	275	1.21758	1.12694	0.739768	0.821299	0.133538	0.180513	0.566769	0.502927	0.755506	0.489267	0.510873	0.369668	0.206579	0.680792	0.415389	0.518679	0.504182	0.265124
AP_091	Imperial Beach	32.5805	-117.133	San Diego	South	8.092	6.812	4.719	4.051	0.957	1.514	5.976	4.091	4.522	3.078	1.739	5.687	4.065	4.173	4.133	2.3	6	173	179	352	1.1879	1.1649	0.6321	0.841819	0.118265	0.187098	0.583169	0.500618	0.738507	0.505561	0.558824	0.380376	0.214904	0.702793	0.502348	0.515695	0.510751	0.284231
AP_095	1/4 Mile South of Ponto State Beach	33.0608	-117.303	San Diego	South	8.48	7.333	4.756	4.47	1.193	1.474	6.325	4.205	4.478	3.254	1.792	5.852	3.638	4.195	4.236	2.146	7	293	253	546	1.15642	1.06398	0.809362	0.864741	0.140684	0.173821	0.560849	0.527123	0.745873	0.495873	0.528066	0.383726	0.211321	0.690094	0.429009	0.494693	0.499528	0.253066
AP_096	Encinitas, Ponto State Beach	33.0668	-117.306	San Diego	South	8.083	7.04	4.502	4.115	1.01	1.301	5.941	3.96	4.244	2.987	1.724	5.455	3.54	4.093	4.037	2.061	7	169	173	342	1.14815	1.09405	0.776326	0.870964	0.124954	0.160955	0.556971	0.509093	0.734999	0.489917	0.525053	0.369541	0.213287	0.674873	0.437956	0.506371	0.499443	0.25498
AP_1185	Tijuana Estuary, north of Monument Blvd., east of beach	32.548	-117.125	San Diego	South	6.051	5.175	3.549	3.015	0.791	1.013	4.62	3.04	3.128	2.436	1.315	4.186	2.597	3.227	3.128	1.654	6	99	94	193	1.16928	1.17711	0.780849	0.855231	0.130722	0.16741	0.586515	0.498265	0.76351	0.502396	0.516939	0.402578	0.217319	0.691786	0.429185	0.5333	0.516939	0.273343
AP_1257a	Silver Strand State Beach	32.6267	-117.139	San Diego	South	6.019	5.544	3.597	3.13	0.699	1.093	4.809	3.129	3.439	2.372	1.32	4.423	2.755	3.399	3.196	1.828	3	91	94	185	1.08568	1.1492	0.639524	0.921083	0.116132	0.181592	0.597608	0.52002	0.79897	0.519854	0.571357	0.394085	0.219306	0.73484	0.457717	0.564712	0.530985	0.303705
AP_1260	San Diego, Silverstrand State Beach	32.6266	-117.139	San Diego	South	7.589	6.607	4.954	3.898	0.731	1.014	5.773	3.767	3.972	2.995	1.65	5.3	3.381	3.875	3.834	2.08	5	132	124	256	1.14863	1.27091	0.720907	0.870602	0.0963236	0.133614	0.652787	0.513638	0.760706	0.496376	0.523389	0.39465	0.21742	0.698379	0.445513	0.510607	0.505205	0.274081
AP_598	Imperial Beach	32.5805	-117.133	San Diego	South	6.319	5.749	3.691	3.261	0.741	1.012	4.982	3.073	3.419	2.539	1.401	4.313	2.807	3.475	3.323	1.785	5	100	101	201	1.09915	1.13186	0.732213	0.909796	0.117265	0.160152	0.584111	0.516063	0.788416	0.486311	0.541067	0.401804	0.221712	0.682545	0.444216	0.549929	0.525874	0.282481
AP_698	South Carlsbad State Beach	33.1039	-117.319	San Diego	South	6.94	5.823	4.113	3.367	0.751	1.144	5.235	3.471	3.863	2.667	1.539	4.869	3.087	3.766	3.553	1.943	5	135	147	282	1.19183	1.22156	0.656469	0.839049	0.108213	0.164841	0.592651	0.485159	0.754323	0.500144	0.556628	0.384294	0.221758	0.701585	0.444813	0.542651	0.51196	0.279971
AP_699	Border Field State Beach	32.5436	-117.123	San Diego	South	6.697	6.217	3.615	3.275	0.939	1.065	4.976	3.179	3.671	2.677	1.496	4.529	2.858	3.459	3.32	1.695	7	150	140	290	1.07721	1.10382	0.88169	0.928326	0.140212	0.159026	0.539794	0.489025	0.743019	0.47469	0.548156	0.399731	0.223384	0.676273	0.426758	0.5165	0.495744	0.253098
AP_701	Border Field State Beach	32.5436	-117.123	San Diego	South	7.656	7.049	4.516	3.866	0.846	1.296	5.567	3.736	3.943	3.063	1.675	5.088	3.363	4.007	3.804	2.015	5	149	152	301	1.08611	1.16813	0.652778	0.920716	0.110502	0.169279	0.589864	0.504963	0.727142	0.487983	0.515021	0.400078	0.218783	0.664577	0.439263	0.52338	0.496865	0.263192
AP_707	Border Field State Beach	32.5436	-117.123	San Diego	South	6.21	5.659	3.475	2.956	0.688	0.986	4.561	2.937	3.171	2.3	1.36	4.212	2.623	3.24	2.997	1.565	4	108	102	210	1.09737	1.17558	0.697769	0.911272	0.110789	0.158776	0.559581	0.476006	0.734461	0.472947	0.510628	0.37037	0.219002	0.678261	0.422383	0.521739	0.482609	0.252013
AP_709	South Carlsbad State Beach	33.1039	-117.319	San Diego	South	7.428	6.309	4.434	3.871	0.925	1.331	5.564	3.815	3.851	2.922	1.555	5.118	3.414	4.044	3.864	2.144	3	148	148	296	1.17737	1.14544	0.694966	0.849354	0.124529	0.179187	0.596931	0.521136	0.749058	0.513597	0.518444	0.393376	0.209343	0.689015	0.459612	0.544426	0.520194	0.288638
AP_918	Border Field State Park, south of Monument Blvd, just north of the international border	32.5351	-117.119	San Diego	South	6.156	6.741	4.026	3.54	0.877	1.226	5.305	3.447	3.902	2.678	1.615	4.759	3.061	3.528	3.392	1.732	1	169	173	342	0.913218	1.13729	0.715334	1.09503	0.142463	0.199155	0.653996	0.575049	0.861761	0.559942	0.633853	0.435023	0.262346	0.773067	0.497238	0.573099	0.551007	0.281352
BMEA102870	Border Field State Park	32.5449	-117.124	San Diego	South	4.502	3.92	2.585	2.211	0.57	0.801	3.524	2.115	2.558	1.731	1.116	3.128	2.026	2.477	2.336	1.323	5	89	92	181	1.14847	1.16915	0.71161	0.870724	0.12661	0.177921	0.574189	0.491115	0.782763	0.469791	0.568192	0.384496	0.24789	0.694802	0.450022	0.5502	0.51888	0.293869
BMEA102871	Border Field State Park	32.5449	-117.124	San Diego	South	6.765	5.625	3.511	3.144	0.967	1.078	5.002	3.106	3.362	2.466	1.378	4.537	2.834	3.561	3.313	1.704	5	77	95	172	1.20267	1.11673	0.897032	0.831486	0.142942	0.15935	0.518995	0.464745	0.739394	0.459128	0.49697	0.364523	0.203695	0.670658	0.418921	0.526386	0.489727	0.251885
BMEA104869	Pendleton Marine Base, dunes northwest of Santa Margarita River spit	33.2369	-117.421	San Diego	South	6.49	5.64	3.515	3.301	0.918	0.963	4.818	3.111	3.365	2.352	1.43	4.457	2.786	3.175	3.235	1.708	5	115	101	216	1.15071	1.06483	0.953271	0.869029	0.141448	0.148382	0.541602	0.508629	0.742373	0.479353	0.51849	0.362404	0.220339	0.686749	0.429276	0.489214	0.498459	0.263174
BMEA104870	Pendleton Marine Base, dunes northwest of Santa Margarita River spit	33.2369	-117.421	San Diego	South	5.917	5.314	3.403	2.966	0.738	0.966	4.527	2.665	3.15	2.155	1.322	4.166	2.645	3.147	3.158	1.647	5	110	114	224	1.11347	1.14734	0.763975	0.89809	0.124725	0.163258	0.575123	0.501268	0.765084	0.450397	0.532364	0.364205	0.223424	0.704073	0.447017	0.531857	0.533716	0.278351
