# Supplementary material for: Speciation Pattern and Process in the California Coastal Dune Endemic Trapdoor Spider Aptostichus simus (Mygalomorphae: Euctenizidae) and Description of a New Cryptic Species
Source: Ecol Evol. 2025 Oct 22;15(10):e72346. doi: 10.1002/ece3.72346 (PMC12541282; doi:10.1002/ece3.72346)
Supplement: Supplementary file 8 — Data S2: ece372346‐sup‐0008‐DataS2.xlsx. [file ECE3-15-e72346-s007.xlsx]

## Sheet: importance_of_components
	PC1	PC2	PC3	PC4	PC5	PC6	PC7	PC8	PC9	PC10	PC11	PC12	PC13	PC14	PC15	PC16	PC17	PC18
Standard deviation	3.567	1.18354	1.12382	0.84	0.76873	0.54544	0.52322	0.42867	0.33691	0.32616	0.29921	0.27739	0.22013	0.20024	0.18302	0.15533	0.12316	0.11587
Proportion of Variance	0.7069	0.07782	0.07016	0.0392	0.03283	0.01653	0.01521	0.01021	0.00631	0.00591	0.00497	0.00427	0.00269	0.00223	0.00186	0.00134	0.00084	0.00075
Cumulative Proportion	0.7069	0.78468	0.85485	0.8941	0.92688	0.94341	0.95862	0.96883	0.97513	0.98104	0.98602	0.99029	0.99298	0.99521	0.99707	0.99841	0.99925	1

## Sheet: PC_scores
PC1	PC2	PC3	PC4	PC5	PC6	PC7	PC8	PC9	PC10	PC11	PC12	PC13	PC14	PC15	PC16	PC17	PC18	clade	SpecimenID
-1.38825	-0.099431	0.42742	0.136847	-0.149784	0.0635521	0.0460699	0.0599164	0.0777941	0.0773863	0.020623	-0.0293499	-0.0291417	-0.0568449	0.00724593	-0.0101574	0.0223876	-0.0185986	North	BMEA101064
-0.873214	-0.394472	0.3021	-0.0938491	-0.150123	0.00765025	-0.0361644	-0.0460346	-0.0559136	0.0743656	-0.0318959	-0.0870469	0.0343709	0.036531	0.0172585	-0.0190624	0.0266133	-0.00556893	North	BMEA101063
-0.774794	-0.226352	0.359923	0.0685219	0.0183347	0.0328879	0.132796	0.0671199	0.0869355	-0.00394275	0.056472	0.0717251	-5.13964e-05	-0.0504868	-0.0936724	-0.00752135	-0.0227129	0.00657421	North	BMEA101062
-0.376944	-0.285615	0.0740205	-0.231587	-0.242412	0.112565	-0.0268375	0.145496	0.032095	0.0357307	0.0232364	-0.0593197	-0.0633865	-0.01138	0.0929191	-0.000841113	-0.0339334	0.0173366	North	BMEA101061
-0.752614	-0.43144	0.298269	-0.106608	0.0961586	0.158614	-0.0403173	0.0659901	-0.0854023	-0.054983	0.052629	-0.072564	0.0911381	0.0480418	0.0166086	-0.00120323	-0.0296327	-0.0143644	North	BMEA101060
-1.46263	-0.0999401	0.458393	-0.0772039	-0.224726	-0.302449	-0.00477148	-0.134958	0.0446368	0.00999972	-0.0741931	0.118161	0.0986563	-0.0297079	0.050755	0.0476598	0.00812528	0.0261926	North	BMEA101059
-1.65053	-0.294261	0.165574	-0.0683228	0.0634654	0.113984	-0.0358983	-0.0600004	0.0162617	-0.0855362	0.040626	-0.0319726	-0.0142668	0.00741572	0.0381036	-0.026352	0.00905664	-0.0059219	North	BMEA101058
-0.645271	-0.294706	0.116169	-0.317094	0.0315608	0.114288	-0.206391	0.131023	-0.0536205	-0.0902127	0.00125796	0.0333783	-0.0334205	0.0326717	-0.0192474	0.0976173	-0.00465659	-0.00508168	North	BMEA101067
-0.354386	-0.162937	0.33397	0.0526204	0.0784652	-0.205641	0.137774	0.00635924	-0.137856	0.119349	0.00520159	-0.048818	0.0666533	0.0458132	0.00809784	-0.0241501	-0.0215922	0.026974	North	BMEA101066
-0.0552617	-0.338039	0.360872	0.143636	-0.0861514	0.00898674	-0.154403	0.0350392	-0.089836	-0.0986044	0.00956249	0.00521328	0.049446	-0.0626611	-0.0136663	-0.0336764	0.0280583	0.0407896	North	BMEA101065
-0.54122	0.453936	-0.291102	0.0385391	-0.169382	-0.0733636	0.0225262	-0.0346462	-0.101807	-0.00901988	-0.0537616	0.0832574	-0.0143296	-0.0279226	0.0299002	-0.0335001	0.00269174	-0.03281	South	AP_1188
-0.837026	-0.00513895	0.058945	0.149211	0.154979	0.137651	0.229371	-0.0200952	-0.0251055	0.17173	0.0314621	0.0663793	-0.0938312	0.0682698	-0.00768338	0.0783899	0.00236364	0.0222098	South	AP_1187
0.0581287	0.272586	-0.304724	-0.0612793	-0.0109324	-0.158007	-0.116387	0.130884	0.000903802	0.0907962	0.035168	0.0401403	0.099864	-0.0434796	-0.00737777	0.000968666	-0.0572508	-0.0251942	South	AP_1186a
0.697272	0.128565	-0.329149	-0.127139	0.189995	-0.172534	-0.0286456	-0.0076929	0.0190273	0.0276296	0.00532401	0.0136354	0.101547	0.104765	-0.0308117	0.0247793	0.00967518	0.0495841	South	AP_1186b
-0.477867	0.115384	-0.348674	-0.271808	-0.0841475	0.0382495	0.0827517	-0.0491764	0.00642834	-0.00409566	-0.0929198	-0.137577	-0.064794	-0.0363317	-0.0473119	0.0070086	0.0478839	0.0094721	South	AP_1181a
-2.53029	0.191007	-0.219358	-0.120329	0.0600591	-0.0450837	0.08334	-0.159067	0.13089	-0.0561547	0.0179047	0.0461643	-0.0056861	-0.010676	0.0192131	0.0395572	-0.0242642	-0.032434	South	AP_1181b
-0.310958	0.253835	-0.342984	-0.0484753	-0.210555	-0.0998579	-0.213104	-0.058517	0.0419708	0.0543201	0.00801951	-0.0129857	-0.0416648	-0.0564009	-0.0127638	-0.0156449	0.0274986	-0.011834	South	AP_201
0.304473	-1.73777	-0.586188	0.460484	0.0398698	-0.160443	-0.0194771	0.0295777	0.101903	0.00211189	-0.0481595	-0.0344381	-0.0392711	-0.0180454	-0.00590417	0.00676544	-0.011346	-0.00653618	Central	AP_659
0.49338	0.111908	-0.0205814	0.0010695	0.404909	-0.18774	-0.0292777	-0.195065	-0.0357364	-0.0278607	0.0159033	-0.0499423	-0.0324721	-0.0726822	0.0457582	0.0285773	0.0174077	-0.00487317	North	AP_658a
1.96667	0.183546	0.20172	-0.10111	0.166592	-0.106643	-0.0468457	0.0171695	-0.0705725	-0.12932	0.00607658	0.0108383	-0.0943191	-0.0638414	0.081936	-0.0358189	-0.0525592	0.00465422	North	AP_658b/BME103984
-1.43642	-0.0371543	-0.141723	-0.204418	0.266897	-0.114272	-0.0148665	-0.00506442	0.0731642	-0.0382712	0.0821568	-0.0603508	-0.0732239	0.0330961	-0.033003	-0.0224899	-0.00632499	-0.00316513	South	AP_1183
1.20848	0.646216	0.33226	0.270146	0.041737	-0.22089	0.183554	0.27378	0.0608401	-0.114093	-0.0202052	-0.0967429	0.0183379	-0.0114759	0.0417217	0.0645042	0.048657	-0.0277064	Central	AP_442
1.17664	-0.154739	-0.697254	-0.196871	-0.358709	-0.00338714	0.355139	0.00268913	-0.0790255	-0.110146	0.0868617	-0.00260471	0.0291851	-0.00887557	-0.0234263	0.0147584	-0.0160383	0.00389613	South	AP_917
1.77757	-0.256315	0.440507	0.00880891	-0.0682914	-0.051419	-0.0261062	-0.153183	-0.106556	0.00279806	0.0521978	-0.0310577	0.0183994	-0.00333844	-0.131215	-0.0139596	-0.0130805	-0.063132	Central	AP_611
-0.235105	0.695031	0.411164	0.162419	-0.101195	0.0418326	0.011609	-0.0696118	0.139765	-0.00470061	-0.0884214	-0.110406	-0.0276359	0.0665053	-0.0382228	-0.0588373	-0.0449753	0.0375773	Central	AP_441
0.209392	0.0761029	-0.333516	-0.0500775	0.0345393	-0.0508781	-0.108506	0.113921	-0.111838	0.157455	-0.233521	0.0102962	-0.0512172	0.0399501	-0.0196905	-0.014621	-0.00383615	-0.00892434	South	AP_1184a
0.613749	-0.0265444	-0.11455	0.0176739	-0.0406	0.0664247	-0.109954	0.00879589	0.138152	-0.238682	-0.0681337	0.0732971	0.0311213	0.103015	-0.0361588	0.00794284	0.041463	0.00889312	South	AP_1184b
1.95356	-0.173813	0.518848	0.00699004	-0.0905628	0.0288343	0.094582	-0.0972913	-0.0213227	-0.0442706	-0.0907423	0.128242	-0.116878	0.0559113	0.0169284	-0.000640012	-0.00921398	-0.0151436	Central	BME103610
3.36737	-0.381472	0.11793	-0.294354	0.104307	0.246161	0.0333438	-0.0602289	0.112287	0.154832	-0.0079825	0.0121907	0.0681032	-0.0745591	0.0452769	0.0245138	0.0363387	0.0194161	North	BME103608
0.084877	0.420796	0.186011	-0.128715	0.0462306	-0.0443598	-0.0713142	0.123042	-0.0110182	0.0886968	0.0533487	0.0346502	-0.0417722	-0.0387177	-0.10144	0.0363638	0.0184315	-0.0152372	North	AP_621
0.0785283	0.53608	-0.187338	0.444436	-0.0251954	0.275092	-0.132942	-0.0872677	0.00902241	0.00964405	0.0282298	-0.0143193	0.0297465	-0.0822225	-0.0224055	0.0643547	-0.0126869	0.0241761	South	AP_1190
-0.467783	0.192117	-0.175687	-0.103188	0.210828	0.182206	0.15706	0.0452962	0.1415	-0.0248181	-0.143507	0.0146485	0.0922315	-0.0716726	-0.0108289	-0.0699699	-0.0257055	-0.0104182	South	AP_819
-0.266997	-0.00254829	-0.110769	0.0503352	0.120099	0.0182367	0.00249546	0.131575	0.0113521	0.0284889	0.106189	0.157325	-0.0334408	-0.00111387	0.000915644	-0.123411	0.0423977	0.0200151	South	MY_667
0.291487	0.216373	-0.13767	0.165968	-0.0250601	0.127468	-0.0615373	-0.0236769	0.0723002	0.0956927	0.0646468	0.0108316	0.0514539	0.10897	0.0919519	-0.00608829	0.0152306	-0.0797708	South	AP_1209
1.76595	0.236737	-0.185569	0.104195	-0.0487753	0.0556308	-0.0971708	-0.0251375	0.0473158	-0.015585	0.0196165	-0.0172416	0.00117661	0.0410448	-0.0080924	0.0114701	-0.0596675	0.00944577	South	AP_820b
-1.08243	0.114831	-0.218033	0.167205	0.145653	0.223535	0.0763954	-0.0289858	-0.300673	-0.0882945	-0.0648747	0.00657908	0.0449145	-0.00854817	0.00851729	-0.0109405	0.0216211	-0.00759986	South	AP_1182
0.994332	0.273247	-0.193501	0.0116094	-0.0882115	-0.0656322	-0.0185082	-0.0813787	0.00583975	0.0293534	0.131069	-0.0525491	-0.0133667	0.0504803	0.0143186	-0.0617652	0.0380272	0.0186003	South	AP_657
-0.521859	0.284393	-0.225726	0.141714	-0.0998665	0.00875027	-0.0493816	0.00940245	-0.0841013	0.00820974	0.0645346	0.0123338	-0.0421758	-0.00149697	0.0354952	0.0354192	-0.0144518	0.0485074	South	AP_820a
