# Supplementary material for: Speciation Pattern and Process in the California Coastal Dune Endemic Trapdoor Spider Aptostichus simus (Mygalomorphae: Euctenizidae) and Description of a New Cryptic Species
Source: Ecol Evol. 2025 Oct 22;15(10):e72346. doi: 10.1002/ece3.72346 (PMC12541282; doi:10.1002/ece3.72346)
Supplement: Supplementary file 9 — Data S3: ece372346‐sup‐0009‐DataS3.xlsx. [file ECE3-15-e72346-s005.xlsx]

## Sheet: importance_of_components
	PC1	PC2	PC3	PC4	PC5	PC6	PC7	PC8	PC9	PC10	PC11	PC12	PC13	PC14	PC15	PC16
Standard deviation	3.822	0.62856	0.50858	0.44702	0.36467	0.31149	0.25214	0.2263	0.20221	0.19027	0.1744	0.17202	0.14367	0.13104	0.11029	0.08493
Proportion of Variance	0.913	0.02469	0.01617	0.01249	0.00831	0.00606	0.00397	0.0032	0.00256	0.00226	0.0019	0.00185	0.00129	0.00107	0.00076	0.00045
Cumulative Proportion	0.913	0.93765	0.95382	0.96631	0.97462	0.98068	0.98466	0.9879	0.99041	0.99267	0.9946	0.99643	0.99772	0.99879	0.99955	1

## Sheet: PC_scores
PC1	PC2	PC3	PC4	PC5	PC6	PC7	PC8	PC9	PC10	PC11	PC12	PC13	PC14	PC15	PC16	clade	SpecimenID
-0.636754	0.250203	0.216167	0.0793737	0.0411018	-0.153135	0.0822876	0.0536008	0.142568	-0.134038	0.0763575	0.00316127	-0.0505237	0.0370455	-0.0014758	0.0708436	North	AP_050
1.48417	0.458493	-0.363787	-0.0693077	-0.134293	-0.160198	0.0110882	-0.0163806	-0.0263133	-0.075739	-0.0274867	0.0309842	0.0698608	0.00501467	0.0320787	-0.110194	South	AP_054
1.12698	0.123124	-0.169763	-0.367167	-0.0388624	-0.222069	-0.149171	0.0271893	0.00136557	0.20397	-0.053826	0.111835	0.0414276	0.043995	-0.0198344	-0.0266143	South	AP_055
-4.01565	0.104748	0.210982	0.165059	0.0304706	-0.150219	-0.0474266	0.109479	0.0636114	0.0411066	0.0593031	0.0938401	0.027875	-0.0488922	-0.0861736	0.0100809	North	AP_057a
-3.5986	0.312187	0.291683	0.606152	-0.0672702	-0.127532	0.405608	-0.0546427	-0.4663	0.263233	0.135805	-0.00776389	-0.0677497	-0.00213958	0.0671028	-0.00840516	North	AP_057b
-3.76566	0.104361	0.135214	0.0644606	-0.122955	0.0818479	0.028926	0.0832178	0.142151	0.0122607	-0.0218667	0.00778631	0.00329458	-0.0419497	0.0372672	-0.048934	North	AP_057c
-5.30592	-0.0134913	0.211841	-0.104888	-0.0732239	0.0229346	0.0356168	-0.0537779	0.0779852	0.00677609	0.0636888	0.0171605	0.0598869	0.00965363	-0.0278551	-0.0545789	Central	AP_062
-0.182928	1.39418	0.77107	-0.287155	0.272277	-0.129416	-0.005765	0.00221604	-0.0564455	-0.0961564	-0.126602	-0.00107986	0.0541698	0.00956112	-0.0372636	0.0123221	South	AP_065
1.0751	0.343669	-0.200128	-0.177311	-0.216961	-0.0994924	0.0591088	0.0296307	-0.00701521	0.138687	-0.0526449	0.0469876	-0.0178207	0.00756491	-0.000505703	0.0449171	South	AP_067
3.46258	-0.0292494	0.077659	-0.137891	-0.679112	0.395197	-0.0943929	-0.0485763	-0.0360799	0.0456012	-0.0247252	0.0413371	-0.133833	0.0767516	-0.0258141	0.0363265	South	AP_069a
0.573702	0.315292	-0.148621	-0.0762799	-0.143653	-0.100844	0.000171985	-0.166012	0.0733737	-0.0631208	0.00236499	-0.155283	-0.0204628	0.0104727	0.0669962	0.00974865	South	AP_069b
-1.7482	0.0978884	0.0848931	0.139493	-0.306419	0.0974918	0.0180838	-0.00959332	0.126498	0.0298428	0.142204	-0.0416957	0.0389073	0.058242	-0.0414742	0.00470493	Central	AP_076
1.7618	-0.0189494	-0.276237	0.087619	-0.0017194	-0.0527142	0.0519705	-0.072113	-0.0253716	-0.171743	0.00134173	0.0100828	-0.098099	0.00717665	-0.0342978	-0.0503175	Central	AP_078
2.59158	0.00487815	-0.15788	-0.41167	0.215985	0.0256017	0.129835	-0.0227825	0.0197979	0.114072	0.158256	0.0472145	0.00260172	0.0814118	0.0449987	-0.0280135	South	AP_082
-4.73489	-0.0110049	0.224486	-0.129877	-0.150557	0.068179	-0.0662	-0.0529756	0.054138	0.0600996	-0.0107975	0.00363772	-0.0245335	0.0110977	0.0255158	0.0410241	North	AP_083
-0.0992112	0.095911	-0.163032	0.0785397	-0.280615	-0.0526759	-0.15573	0.0667635	-0.00531344	-0.10292	0.0159733	0.0157457	-0.0711336	-0.0704765	0.00160914	0.00201746	South	AP_088
1.0463	0.31923	-0.340173	0.0152709	-0.0738414	-0.0515884	0.0170469	0.0748978	-0.00229825	-0.142016	0.0949009	0.080357	0.125861	0.0421895	-0.0123865	-0.0289961	South	AP_089
0.235959	0.283861	-0.00178582	-0.168071	0.0116504	0.00490069	-0.0888355	-0.155791	-0.0017942	-0.0479691	0.121964	-0.0705304	-0.0912032	0.102766	0.0259161	0.0124548	South	AP_090
2.63466	0.536398	-0.146487	-0.188347	-0.163751	-0.269932	0.251453	0.303751	0.0238582	0.150971	-0.174687	-0.0411307	-0.126025	-0.0764134	0.0193081	-0.0568167	South	AP_091
2.29352	0.0312978	0.357934	-0.0851501	0.0704837	0.232982	-0.0732703	-0.109864	0.106798	0.163808	0.0975749	0.183792	0.007521	-0.0992831	0.0231459	0.0633722	North	AP_092
3.30179	0.219609	-0.211462	-0.32927	0.0737075	-0.0822195	-0.0806647	-0.13562	-0.0233298	0.10187	0.0580791	-0.112003	0.0511054	-0.0107479	0.0242203	0.0272103	South	AP_095
2.32444	0.0669591	-0.155181	-0.253968	0.0507457	-0.0351141	-0.036121	0.093743	-0.0285011	-0.0022852	0.0175649	-0.116271	0.0210297	-0.0167003	0.00170308	0.0636532	South	AP_096
-1.94483	0.0694662	-0.129594	-0.0105437	-0.0182641	0.0741333	-0.111711	-0.121156	0.0698713	-0.00595213	-0.0260261	0.0378407	-0.00630594	0.0622184	0.0869666	0.0337043	South	AP_1185
4.74054	0.0927866	0.0631868	0.0954517	-0.0017617	-0.00188033	0.162022	0.108943	0.00652952	0.079337	-0.0011229	-0.0364636	-0.0518782	0.0857546	-0.0841261	0.00909645	North	AP_1208
-1.46198	0.0577315	-0.426496	-0.0380228	-0.0149898	-0.128129	0.037096	0.0552486	-0.0981694	-0.0307701	0.050821	-0.0118327	-0.0143705	0.0855842	0.0442555	-0.00683889	South	AP_1257a
1.61836	0.181294	-0.229145	0.244202	-0.466156	0.00132616	-0.263904	0.043438	-0.0344717	-0.0806237	-0.0119145	-0.060344	0.0774153	-0.145987	0.0237523	-0.0245476	South	AP_1260
-3.62797	-0.0306153	0.251569	-0.035644	-0.185134	0.0415909	-0.0595054	0.0195645	0.0188927	0.048193	0.0343512	0.0677267	0.0303909	-0.0163608	-0.0173061	-0.00972463	North	AP_1261
-3.28941	-0.30026	0.245354	-0.263946	-0.0943271	0.0311875	0.0361197	-0.0118912	0.107835	-0.0720027	-0.0302226	0.00437621	-0.0175802	0.0229029	-0.0902817	0.0124855	North	AP_1264
1.08726	0.00819083	0.335295	0.0548471	-0.368009	0.159883	-0.0360794	0.0087009	-0.0664353	0.000752286	-0.0588161	0.176734	0.00060395	-0.0393677	0.00964903	-0.0466413	Central	AP_596
-1.08803	-0.0660909	-0.313877	0.0274135	0.0762007	0.0903543	-0.0141416	0.0602777	0.0269792	-0.0580569	0.106782	-0.0729068	0.0614835	-0.00850952	0.0456537	-0.0709207	South	AP_598
-0.366155	0.150603	-0.231527	0.182368	-0.221574	-0.0503136	0.135057	-0.145589	0.0684498	-0.0591765	-0.0142814	0.0704399	-0.0411644	0.0688994	0.0198478	0.0286331	Central	AP_622
-0.391763	0.0517275	-0.131162	0.241367	-0.0785101	-0.159417	0.0650635	-0.239543	0.160362	-0.218156	-0.0409797	0.040922	0.00977913	-0.0277716	0.0439234	-0.00520115	Central	AP_623
-1.36265	0.0142195	-0.272301	0.00200925	-0.0969851	0.0591584	0.0516591	-0.240623	-0.130348	0.0422155	0.0303502	-0.0186773	0.139221	-0.0103065	-0.0744615	0.00868318	North	AP_624
-0.366244	0.322794	0.0408373	-0.0243479	0.0196225	-0.0689562	0.0666469	-0.0619414	-0.0296894	-0.0437138	0.0067443	-0.00648647	-0.0645706	-0.0305491	-0.0412824	-0.0391993	Central	AP_626
-0.703529	0.193919	0.103197	0.042627	0.165797	0.820528	0.341287	0.2884	0.168075	-0.100231	0.0861206	-0.130463	-0.00885058	-0.0364595	0.0275442	-0.0609846	Central	AP_627
-3.6461	0.106247	0.0414594	-0.11394	-0.0455043	0.0290816	-0.0200194	0.0108678	0.0794858	0.0727815	-0.143253	-0.0735515	0.0501514	0.0413111	0.0286134	-0.0263286	Central	AP_629
2.67775	-0.263084	-0.276411	0.0622273	-0.0736087	0.0983764	0.150091	-0.0302713	0.0538761	0.0600157	-0.0200516	-0.0103868	-0.0487047	-0.0376083	-0.096917	0.130182	Central	AP_689
2.77561	-0.446929	0.0556689	0.00101741	-0.0310505	0.155029	0.0356187	0.0804646	-0.0796296	-0.0647664	-0.11114	0.0353816	-0.0535068	-0.0280781	0.0193217	0.0311075	Central	AP_697
0.0255341	0.358296	-0.148298	-0.00635972	-0.0947588	-0.0810801	-0.0698347	0.194009	-0.0396831	0.00754884	0.0537779	0.0718117	-0.0584675	0.0254846	-0.0479869	0.0629583	South	AP_698
-0.540317	-0.335037	-0.335713	-0.222432	0.256653	0.0796153	-0.0956041	0.116573	0.0017846	0.153989	0.0496217	0.108004	0.018622	-0.0342534	0.0365546	0.0211745	South	AP_699
1.62652	-0.25964	-0.274455	0.00408533	-0.0895487	0.120402	0.0621346	0.103905	0.039961	-0.0043175	-0.00596463	0.0772344	0.100379	0.0791131	0.00421377	0.00192899	South	AP_701
-1.77934	-0.399298	-0.180991	-0.140157	0.0185863	0.0616515	-0.146217	0.0806887	-0.0420777	-0.0650328	-0.0347188	0.096636	-0.0422702	0.0665886	-0.0115537	-0.0143306	South	AP_707
1.20003	0.346029	-0.0978982	0.0127765	-0.133289	-0.0594665	0.184844	-0.0371691	0.0681865	-0.0825959	-0.0065843	-0.0453361	0.0392398	0.0669046	0.0962423	0.0682461	South	AP_709
1.71438	0.263681	0.092995	-0.104789	0.0365682	-0.013126	0.0630113	-0.098073	0.0368561	0.0168839	-0.0219106	-0.0300317	0.030464	-0.0334028	0.0171426	0.0449159	Central	AP_721
2.83457	0.100318	0.467623	-0.161704	-0.0145437	0.244976	-0.167085	-0.177566	-0.165409	-0.185064	0.143423	-0.0463605	0.0116586	-0.0403754	-0.0862544	0.0261223	Central	AP_743
-4.05872	-0.0437208	-0.0675788	-0.0914815	0.0626991	-0.0123731	0.0461819	0.0235645	-0.115432	-0.0580764	-0.167646	-0.0550685	0.0985063	-0.0273909	-0.0434634	0.0768689	North	AP_757
-0.0267223	-0.340358	-1.18489	-0.121571	-0.0396253	-0.0887024	0.0805409	0.0284935	0.0395288	0.0686226	0.0268121	-0.0222595	0.0171305	-0.0466121	-0.067242	-0.0242819	South	AP_918
-0.814917	0.246742	-0.0942601	0.0660786	0.181974	-0.158687	-0.0526278	0.0230973	-0.0784704	-0.0396557	0.151437	-0.00102576	-0.0742739	-0.0222412	-0.104875	0.0156333	Central	BMEA101032
0.284411	-0.039459	0.0148902	0.0724377	0.0142506	-0.0419649	-0.0166261	0.156184	-0.0792766	-0.0511595	-0.0228604	0.0255975	0.0133502	0.0713099	0.0493722	0.00969332	Central	BMEA101033
1.45372	0.0301065	-0.170661	-0.0225726	0.206276	0.108687	0.219975	-0.163122	-0.020816	-0.0337368	-0.251292	0.0730415	0.0212717	-0.0446897	-0.0610359	-0.0745308	Central	BMEA101034
-0.751188	0.0687643	-0.00819611	0.0385857	0.0947662	-0.0684386	-0.0217516	-0.0658849	0.0730872	0.0122807	0.020518	0.044125	-0.0078001	-0.0412034	0.0857239	-0.000483154	Central	BMEA101035
-0.0300174	-0.29285	-0.00690405	0.105207	0.105028	0.0698786	0.176572	-0.00666262	-0.0386741	-0.0569347	-0.020482	-0.00318284	0.037048	-0.0175988	0.0333052	0.0355307	Central	BMEA101632
-0.224664	-0.0188776	0.241867	-0.123394	0.214035	0.00854971	0.0144927	0.133418	-0.015725	-0.12414	-0.0356445	-0.0429194	0.0193931	0.00494166	-0.107427	0.0443724	Central	BMEA101636
0.477655	0.012055	0.0166494	-0.0991742	0.083015	-0.089091	0.154924	0.0275393	-0.0730043	-0.200458	0.112085	0.207957	0.0232373	-0.164466	0.0183279	-0.0593078	North	BMEA102858
-5.25122	-0.133863	0.145457	0.012681	0.00165506	-0.117141	-0.0148847	-0.0189332	0.0205382	-0.0189524	-0.0854474	-0.010011	-0.0627002	0.0700552	-0.0474477	-0.0389349	North	BMEA102860
-1.43738	-0.0104638	0.227531	-0.145862	-0.0139029	-0.0623279	0.0565913	0.0693329	-0.0365447	-0.0604921	0.0418698	0.0554965	0.00328046	-0.0939266	0.00572819	0.0897641	Central	BMEA102862
3.6184	-0.17293	0.370199	-0.0676181	0.0198964	0.259521	-0.0326176	0.0342655	-0.144677	-0.065488	-0.0765604	-0.00459266	0.000351786	-0.00591707	0.141043	-0.0757937	Central	BMEA102863
-5.28795	-0.126886	-0.166764	-0.120866	-0.0120039	0.0992367	-0.0461565	0.0189862	0.0250097	0.104326	0.00566687	0.0286232	-0.0474389	-0.0347468	-0.0328986	-0.080933	South	BMEA102870
-0.923118	-0.0154219	0.0899694	-0.206622	0.288026	-0.0293424	-0.114822	0.00407544	0.0423317	-0.0921271	0.0784358	0.0537535	-0.153872	0.00773811	0.072602	0.00418768	South	BMEA102871
1.18368	0.0190984	-0.112705	-0.00262273	-0.258661	-0.04918	-0.013345	0.1181	-0.0924029	-0.00193271	0.0772237	-0.0739634	0.124223	0.0011252	-0.0258169	0.00916124	Central	BMEA103575
2.01707	0.0970349	0.124566	0.277893	0.201012	0.238531	-0.113565	-0.0572014	-0.00103775	0.17501	-0.0316807	0.00540046	0.0493103	-0.0130964	-0.104421	0.0192181	North	BMEA103606
-1.60882	0.0487777	0.247486	0.306858	0.129069	-0.0505473	-0.102365	0.0864248	0.0375894	0.0512835	-0.0297201	-0.0135044	0.0716111	0.0939022	-0.00438871	-0.0171252	North	BMEA103607
0.771006	-0.176366	0.294121	-0.205546	0.144583	0.0299454	-0.0832434	0.0511212	-0.185968	-0.0246439	-0.0318284	-0.116983	-0.0482033	0.0277676	-0.0202557	-0.0557469	Central	BMEA103613
0.915218	0.0593896	0.161861	0.237701	-0.0806056	0.0986473	0.0309689	-0.178926	0.12993	0.104143	-0.0584373	-0.0840005	-0.00566277	0.031606	-0.0791657	-0.0716108	North	BMEA103674
2.97446	0.124591	0.0769264	0.109927	0.0453698	0.102701	-0.027194	-0.151448	0.117933	0.222139	-0.00652481	-0.0038654	0.0228526	-0.0208167	0.0658639	-0.00693628	North	BMEA103675
1.11262	-0.0813657	0.216297	0.0338643	0.263766	0.0022907	-0.0637105	-0.00285343	0.00542592	0.0975642	0.00179508	-3.93738e-05	-0.0325307	-0.0695731	0.0211329	0.0454282	North	BMEA103676
-0.0692148	0.0736699	-0.0854798	0.202863	0.310229	-0.160817	0.0603101	-0.0070734	0.163681	0.0728996	0.00167653	0.0795333	-0.0320495	0.0535256	0.0171649	0.0642731	North	BMEA103677
-2.26371	-0.0914782	0.295284	0.0325653	0.0121158	0.0497012	-0.0811053	-0.00476278	0.133644	0.084568	-0.0203657	-0.0318503	-0.025167	-0.0200904	0.0731114	0.0124462	North	BMEA103678
0.0581925	0.0522501	0.239536	0.132202	-0.0530158	0.124636	-0.106122	0.0963686	-0.018625	0.103769	-0.0274157	-0.0578497	0.0317051	0.0238677	-0.0360641	-0.0172567	North	BMEA103679
-1.21941	-0.139138	-0.0994228	-0.275832	0.0919554	-0.0223598	-0.152388	-0.079077	-0.0737405	0.0816029	-0.0580063	-0.143808	-0.00143008	-0.103802	0.0471045	0.04062	South	BMEA104869
-2.17405	-0.213464	-0.148158	-0.0554119	0.01648	-0.128358	-0.073608	0.065744	0.0545479	0.0380068	0.104728	-0.150021	-0.0516336	-0.0261217	-0.019899	-0.0906227	South	BMEA104870
-1.25581	-0.452818	-0.168034	-0.0451758	0.0516305	0.129697	0.134507	-0.126537	-0.149056	-0.139143	-0.0379632	0.0279067	-0.0277083	0.106848	-0.0186198	0.0626477	North	MY_3081
5.25548	-1.224	1.10764	-0.15888	-0.247542	-0.600785	0.257577	0.0264351	0.14487	-0.000273363	0.0615657	-0.0424923	0.0664383	0.00534622	-0.0132008	-0.0490798	North	MY_3423
-0.752951	-0.282798	0.0763215	0.175517	0.106064	-0.0508601	0.0074553	-0.0174007	0.0159032	-0.0410235	-0.0482477	-0.0407696	-0.0282171	0.0265703	0.013012	-0.000658728	North	MY_3425
1.64004	-0.171229	-0.383259	0.366029	0.216427	-0.0429976	0.135588	-0.0250152	0.142388	-0.0308854	-0.0221587	-0.079523	-0.0277276	-0.120266	-0.0169544	0.0844599	North	MY_3427
3.98735	-0.119522	-0.0533325	0.28295	0.203957	-0.11507	-0.321509	-0.0672225	0.0118923	-0.0094412	0.0427857	-0.0196151	-0.113651	0.0153483	-0.043326	-0.122295	North	MY_3428
4.37315	0.0392875	-0.0636327	0.120018	0.391464	0.0981469	0.0257911	-0.0366908	-0.00379801	0.0473981	0.0331215	0.0770086	0.101764	0.0907295	-0.0228851	-0.088093	North	MY_3429
-1.44948	-0.102302	0.0725221	0.158122	0.135203	-0.0824001	-0.0846357	-0.14562	-0.0273082	-0.0413564	-0.0603526	0.00272588	0.0497105	-0.0144318	0.0453111	-0.0132583	North	MY_3434
2.96241	-0.0139663	-0.0205547	0.338555	0.00536053	-0.0241247	-0.186473	0.0711601	0.0127881	-0.0804768	-0.146839	0.0525544	-0.0353973	0.0229459	-0.00211685	0.00654762	North	MY_3435
-0.71667	-0.185752	-0.10062	0.111341	0.210757	-0.0877097	-0.12407	0.0242534	-0.0330976	-0.0440018	-0.0549765	-0.0300133	-0.0306167	-0.0312784	0.00971468	-0.00732148	North	MY_3437
0.466376	-0.146362	0.0642692	0.441869	0.00213217	-0.109633	-0.30396	0.186492	-0.0458092	0.0248163	0.013429	-0.0279483	0.0423266	0.00356367	0.0351558	0.0522459	North	MY_3439
0.856771	-0.372945	0.0546085	0.0622028	0.0319716	-0.0307634	-0.0937877	0.167441	-0.0775784	-0.0560072	-0.00118377	-0.0411657	0.0882914	0.0617619	0.0773364	0.0846495	North	MY_3441
-0.983983	-0.451644	0.0822216	-0.114877	-0.0881897	-0.0147587	0.0608528	-0.160203	-0.0857191	0.0526226	0.021444	-0.0632219	-0.0259049	-0.0868433	0.0060675	-0.0210746	North	MY_3447
-2.66501	-0.657732	-0.182481	-0.12608	0.0937774	0.0713526	0.0680722	-0.0514825	-0.148942	0.0217836	-0.0867075	0.0335393	-0.0137127	0.0340874	0.0181341	-0.00272899	North	MY_3534
